# Supplementary material for: Apoptotic extracellular vesicles carrying Mif regulate macrophage recruitment and compensatory proliferation in neighboring epithelial stem cells during tissue maintenance
Source: PLoS Biol. 2024 Nov 4;22(11):e3002194. doi: 10.1371/journal.pbio.3002194 (PMC11578469; doi:10.1371/journal.pbio.3002194)
Supplement: S1 Table — (XLSX) [file pbio.3002194.s012.xlsx]

## Sheet: Unique esAEVs
Database	Accession	Description
NCBIprot	NP_001003602.1	camk2d1 [Danio rerio]
NCBIprot	AAH90751.1	si:dkeyp-77h1.4 protein, partial [Danio rerio]
NCBIprot	XP_005164119.1	AP-2 complex subunit alpha-1 isoform X2 [Danio rerio]
NCBIprot	XP_005157888.1	PREDICTED: catenin beta-1 isoform X1 [Danio rerio]
NCBIprot	NP_956213.2	AP-2 complex subunit beta [Danio rerio]
NCBIprot	NP_998370.1	Cation-dependent mannose-6-phosphate receptor [Danio rerio]
NCBIprot	XP_005162276.1	PREDICTED: low-density lipoprotein receptor-related protein 1 [Danio rerio]
NCBIprot	NP_997816.1	caveolin-1 isoform a [Danio rerio]
NCBIprot	CAM60065.1	cxadr, partial [Danio rerio]
NCBIprot	NP_001036786.1	macrophage migration inhibitory factor [Danio rerio]
NCBIprot	CAF06180.1	protein-tyrosine kinase yes, yes1 [Danio rerio]
NCBIprot	NP_001121315.1	rab13[Danio rerio]
NCBIprot	XP_696434.2	synaptic vesicle glycoprotein 2A [Danio rerio]
NCBIprot	AAH95585.1	Angiotensinogen [Danio rerio]
NCBIprot	NP_001074166.2	biogenesis of lysosome-related organelles complex 1 subunit 6 [Danio rerio]
NCBIprot	NP_001082804.1	BRI3-binding protein precursor [Danio rerio]
NCBIprot	AAI55816.1	Catenin (cadherin-associated protein), alpha [Danio rerio]
NCBIprot	NP_956677.1	CDGSH iron-sulfur domain-containing protein 2 [Danio rerio]
NCBIprot	NP_001017844.1	charged multivesicular body protein 4C [Danio rerio]
NCBIprot	AAR84191.1	chimera galectin Gal3 [Danio rerio]
NCBIprot	AAI15161.1	Dnl2 protein, partial [Danio rerio]
NCBIprot	AAI62671.1	Egf protein [Danio rerio]
NCBIprot	DAA00255.1	glutamine synthetase [Danio rerio]
NCBIprot	XP_688798.1	histone H2A-like [Danio rerio]
NCBIprot	AAG23784.1	Immediate early response gene 5 protein [Danio rerio]
NCBIprot	NP_001030151.1	integrin, beta 1b.1 precursor [Danio rerio] (cd29)
NCBIprot	XP_005160949.1	melanoma inhibitory activity protein 3 isoform X1 [Danio rerio]
NCBIprot	NP_001070846.1	nuclear-interacting partner of ALK [Danio rerio]
NCBIprot	NP_001017859.1	paralemmin-1 [Danio rerio]
NCBIprot	NP_001019577.1	peroxiredoxin-5, mitochondrial [Danio rerio]
NCBIprot	XP_017214601.1	PREDICTED: apolipophorins [Danio rerio]
NCBIprot	XP_002663865.1	prolyl 3-hydroxylase 1 [Danio rerio]
NCBIprot	NP_001018429.1	serine beta-lactamase-like protein LACTB, mitochondrial [Danio rerio]
NCBIprot	XP_002664661.3	serine/threonine-protein kinase ULK2 [Danio rerio]
NCBIprot	NP_001085776.1	superoxide dismutase 2 S homeolog [Danio rerio]
NCBIprot	NP_001243105.1	transmembrane protein 214 [Danio rerio]
NCBIprot	XP_005158197.1	basal cell adhesion molecule isoform X1 [Danio rerio]
NCBIprot	XP_005174018.1	11-cis retinol dehydrogenase isoform X2 [Danio rerio]
NCBIprot	NP_001003740.1	26S protease regulatory subunit 8 [Danio rerio]
NCBIprot	NP_001080686.1	26S proteasome non-ATPase regulatory subunit 3 [Danio rerio]
NCBIprot	NP_957260.1	26S proteasome regulatory subunit 7 [Danio rerio]
NCBIprot	NP_001002306.1	28S ribosomal protein S33, mitochondrial [Danio rerio]
NCBIprot	NP_998250.1	2-hydroxyacyl-CoA lyase 1 [Danio rerio]
NCBIprot	NP_001017696.1	39S ribosomal protein L12, mitochondrial [Danio rerio]
NCBIprot	NP_998217.1	3-ketoacyl-CoA thiolase, mitochondrial [Danio rerio]
NCBIprot	AAT68120.1	40S ribosomal protein s11 [Danio rerio]
NCBIprot	NP_958906.2	4-aminobutyrate aminotransferase, mitochondrial [Danio rerio]
NCBIprot	NP_001129444.1	6.8 kDa mitochondrial proteolipid [Danio rerio]
NCBIprot	NP_571655.2	60S acidic ribosomal protein P0 [Danio rerio]
NCBIprot	NP_001002139.1	60S ribosomal protein L11 [Danio rerio]
NCBIprot	AAH85493.1	60S ribosomal protein L13 [Danio rerio]
NCBIprot	NP_001032766.1	60S ribosomal protein L22 [Danio rerio] )
NCBIprot	NP_956322.1	60S ribosomal protein L30 [Danio rerio]
NCBIprot	XP_002666688.1	Abhydrolase Domain Containing 10a [Danio rerio]
NCBIprot	NP_001038808.1	abhydrolase domain containing 12B [Danio rerio]
NCBIprot	NP_001025572.1	acetyl-CoA acetyltransferase, mitochondrial precursor [Danio rerio]
NCBIprot	NP_991100.1	actin related protein 2/3 complex subunit 4 [Danio rerio]
NCBIprot	NP_001007773.1	actin-related protein 2 [Danio rerio]
NCBIprot	CAK04423.1	acyl-CoA thioesterase 17 [Danio rerio]
NCBIprot	CAK04425.1	acyl-CoA thioesterase 18 [Danio rerio]
NCBIprot	NP_954688.1	adenosylhomocysteinase [Danio rerio]
NCBIprot	NP_001003993.1	adenylate kinase isoenzyme 1 [Danio rerio]
NCBIprot	AAH45891.1	Adenylosuccinate lyase [Danio rerio]
NCBIprot	AAH67549.1	Adipocyte plasma membrane-associated protein [Danio rerio]
NCBIprot	NP_954969.1	ADP-ribosylation factor 5 [Danio rerio]
NCBIprot	NP_001119952.1	aldehyde dehydrogenase 9 family, member A1a [Danio rerio]
NCBIprot	NP_001073423.2	aldehyde dehydrogenase family 16 member A1 [Danio rerio]
NCBIprot	NP_775328.2	aldehyde dehydrogenase family 3 member B1 [Danio rerio]
NCBIprot	XP_005164038.1	aldehyde dehydrogenase family 3 member B1 isoform X1 [Danio rerio]
NCBIprot	AAH52139.1	Alkaline phosphatase [Danio rerio]
NCBIprot	NP_956407.1	alkyldihydroxyacetonephosphate synthase, peroxisomal [Danio rerio]
NCBIprot	NP_958463.1	alpha-2-macroglobulin receptor-associated protein [Danio rerio]
NCBIprot	NP_001132951.1	alpha-2-macroglobulin-like precursor [Danio rerio]
NCBIprot	NP_001103497.2	alpha-mannosidase 2 [Danio rerio]
NCBIprot	NP_861430.2	anxa11a [Danio rerio]
NCBIprot	NP_001124058.1	Apolipoprotein A-II [Danio rerio]
NCBIprot	NP_001278816.1	apolipoprotein C-I isoform 2 precursor [Danio rerio]
NCBIprot	XP_692237.2	arylsulfatase I [Danio rerio]
NCBIprot	XP_006225261.1	aspartyl/asparaginyl beta-hydroxylase isoform X11 [Rattus norvegicus]
NCBIprot	NP_001076265.2	Atic protein[Danio rerio]
NCBIprot	AAI51867.1	ATPase, H+ transporting, lysosomal accessory protein 1a [Danio rerio]
NCBIprot	NP_571746.1	ATPase, Na+/K+ transporting, beta 1b polypeptide [Danio rerio]
NCBIprot	NP_001018520.1	ATP-dependent Clp protease proteolytic subunit [Danio rerio]
NCBIprot	XP_003199806.2	AT-rich interactive domain-containing protein 4B isoform X3 [Danio rerio]
NCBIprot	NP_001292552.1	barttin [Danio rerio]
NCBIprot	NP_999888.1	beta-enolase [Danio rerio]
NCBIprot	XP_009299404.1	beta-glucuronidase [Danio rerio]
NCBIprot	ABI15118.1	beta-tubulin, partial [Sporothrix variecibatus]
NCBIprot	AAH76310.1	biquinol-cytochrome c reductase, complex III subunit VII [Danio rerio]
NCBIprot	NP_919403.1	cadherin-17 precursor [Danio rerio]
NCBIprot	NP_001734.1	calmodulin isoform 2 [Homo sapiens]
NCBIprot	AAH75778.1	Calreticulin like [Danio rerio]
NCBIprot	CAA64172.2	cAMP-dependent protein kinase catalytic subunit [Danio rerio]
NCBIprot	BAE78826.1	Canopy3 [Danio rerio]
NCBIprot	SJL35510.1	carbonic anhydrase VI, partial [Danio rerio]
NCBIprot	NP_001070720.1	carboxylesterase 2 [Danio rerio]
NCBIprot	NP_001001406.1	cartilage-associated protein precursor [Danio rerio]
NCBIprot	NP_997826.2	CD82 antigen [Danio rerio]
NCBIprot	NP_878279.1	cellular retinoic acid binding protein 2, a [Danio rerio]
NCBIprot	AAI63866.1	Chaperonin containing TCP1, subunit 7 (eta) [Danio rerio]
NCBIprot	NP_956351.1	chitinase domain-containing protein 1 precursor [Danio rerio]
NCBIprot	XP_002660627.2	choline transporter-like protein 1 [Danio rerio]
NCBIprot	NP_001073853.1	Clathrin light chain [Danio rerio]
NCBIprot	NP_571843.1	claudin i [Danio rerio]
NCBIprot	AAI63934.1	Col2a1a protein [Danio rerio]
NCBIprot	ADG36300.1	collagen type XI alpha-1a [Danio rerio]
NCBIprot	AAI24304.1	Collectin-12 [danio rerio]
NCBIprot	NP_001314855.1	complement component C9 precursor [Danio rerio]
NCBIprot	ADK32772.1	complement factor H-like 1 protein [Danio rerio]
NCBIprot	NP_001263210.1	copine-1 isoform 1 [Danio rerio]
NCBIprot	XP_005172017.1	coronin-1C isoform X2 [Danio rerio]
NCBIprot	NP_001295537.1	creatine kinase, mitochondrial 2a (sarcomeric) isoform 1 [Danio rerio]
NCBIprot	AAI42759.1	Crystallin, gamma M2d4 [Danio rerio]
NCBIprot	AAH80245.1	Cyc1 protein, partial [Danio rerio]
NCBIprot	NP_001096599.1	cystatin B [Danio rerio]
NCBIprot	Q7SXF6.2	Cysteine-rich with EGF-like domain protein 2 [Danio rerio]
NCBIprot	NP_001005592.1	cytochrome c oxidase subunit 6A1, mitochondrial [Danio rerio]
NCBIprot	NP_001071422.1	Cytoplasmic tRNA 2-thiolation protein 1 [Danio rerio]
NCBIprot	BAB62806.1	D168, partial [Danio rerio] (Lipid binding protein)
NCBIprot	NP_991257.1	D-amino acid oxidase [Danio rerio]
NCBIprot	AAI61672.1	delta-catenin[Danio rerio]
NCBIprot	NP_001080894.1	Dihydrolipoyl dehydrogenase [Danio rerio]
NCBIprot	AAI62326.1	Dihydropyrimidinase-like 5b [Danio rerio]
NCBIprot	NP_001013333.1	dipeptidyl peptidase 2 precursor [Danio rerio]
NCBIprot	NP_001077016.1	dnaJ homolog subfamily C member 10 [Danio rerio]
NCBIprot	NP_001232894.1	dynamin 1a [Danio rerio]
NCBIprot	AAH66518.1	eef1g [Danio rerio]
NCBIprot	NP_956500.2	endoplasmic reticulum aminopeptidase 1 precursor [Danio rerio]
NCBIprot	A7E2M3.1	ER membrane protein complex subunit 10 [Danio rerio]
NCBIprot	NP_001020686.1	ER membrane protein complex subunit 7 precursor [Danio rerio]
NCBIprot	AAI25663.1	Erythrocyte Membrane Protein Band 4.1 Like 3 [Danio rerio]
NCBIprot	NP_001017662.1	ES1 protein homolog, mitochondrial [Danio rerio]
NCBIprot	AAH71464.1	Eukaryotic translation elongation factor 1 beta 2 [Danio rerio]
NCBIprot	NP_956229.1	F-actin-capping protein subunit beta [Danio rerio]
NCBIprot	NP_001019822.1	fatty acid binding protein 1-B.1 [Danio rerio]
NCBIprot	XP_017209487.1	ferric-chelate reductase 1 [Danio rerio]
NCBIprot	AAI53663.1	Fgg protein [Danio rerio]
NCBIprot	NP_001129262.1	fibrillin-3 precursor [Danio rerio]
NCBIprot	NP_001181918.1	fibrinogen alpha chain precursor [Danio rerio]
NCBIprot	NP_001013279.1	fibronectin precursor [Danio rerio]
NCBIprot	NP_001003559.1	fucosidase, alpha-L-1, tissue precursor [Danio rerio]
NCBIprot	AAI54006.1	GC-rich sequence DNA-binding factor 2 [Danio rerio]
NCBIprot	AAH83507.1	Glucose-6-phosphate isomerase [Danio rerio]
NCBIprot	NP_957474.1	glycogen [starch] synthase, muscle [Danio rerio]
NCBIprot	AAH96883.1	glycyl-tRNA synthetase [Danio rerio]
NCBIprot	NP_571944.1	gnat3, guanine nucleotide binding protein (G protein), alpha transducing activity polypeptide 2[Danio rerio]
NCBIprot	WP_011392825.1	GntR family transcriptional regulator [Danio rerio]
NCBIprot	NP_001091662.1	Golgi integral membrane protein 4 [Danio rerio]
NCBIprot	NP_032191.2	Gria1 [Danio rerio]
NCBIprot	NP_001038501.1	guanine nucleotide binding protein (G protein), alpha 11a (Gq class) [Danio rerio]
NCBIprot	NP_998367.1	guanine nucleotide binding protein (G protein), beta polypeptide 3b [Danio rerio]
NCBIprot	AAP37584.1	heart-type fatty acid-binding protein, partial [Danio rerio]
NCBIprot	Q90473.1	Heat shock cognate 70 kDa protein 8 [Danio rerio]
NCBIprot	AAU25839.1	heat shock protein 25 [Danio rerio] (stress response)
NCBIprot	NP_001107097.1	heat shock protein 75 kDa, mitochondrial (TNF receptor-associated protein 1)[Danio rerio]
NCBIprot	NP_001074139.1	heparan sulfate 2-O-sulfotransferase 1 [Danio rerio]
NCBIprot	NP_998417.1	hexokinase-1 [Danio rerio]
NCBIprot	NP_001289185.1	histidine--tRNA ligase, cytoplasmic isoform 1 [Danio rerio]
NCBIprot	NP_001035017.1	hypothetical protein LOC563679 [Danio rerio]
NCBIprot	XP_001337771.2	hypothetical protein LOC797299 [Danio rerio]
NCBIprot	NP_997926.1	ictacalcin [Danio rerio] (calcium homeostasis)
NCBIprot	NP_001032791.3	importin subunit beta-1 [Danio rerio]
NCBIprot	NP_001177238.1	integrin alpha-3 precursor [Danio rerio] (cell adhesion)
NCBIprot	AAI63566.1	Integrin, alpha V [Danio rerio]
NCBIprot	AAI62706.1	integrin, beta 1b. Itgb1b protein [Danio rerio]
NCBIprot	NP_955858.1	isocitrate dehydrogenase [NADP], mitochondrial [Danio rerio]
NCBIprot	CAQ53175.1	junction plakoglobin 1b [Danio rerio]
NCBIprot	NP_001092215.1	KDEL motif-containing protein 2 [Danio rerio]
NCBIprot	NP_571231.2	keratin 5 [Danio rerio]
NCBIprot	Q7ZTS4.2	Krt18 [Danio rerio]
NCBIprot	AAI55775.1	Krt4 protein [Danio rerio]
NCBIprot	NP_001018356.1	lens fiber major intrinsic protein [Danio rerio]
NCBIprot	NP_775338.2	lens intrinsic membrane protein 2.4 [Danio rerio]
NCBIprot	AAI54787.1	Lipase [Danio rerio]
NCBIprot	NP_001122236.1	lipase maturation factor 2 [Danio rerio]
NCBIprot	AAI65327.1	Lman2lb protein [Danio rerio]
NCBIprot	AAI52627.1	LOC100006320 protein, partial [Danio rerio]
NCBIprot	AAH95756.1	LOC553473 protein, partial [Danio rerio]
NCBIprot	AAI50361.1	LOC557419 protein, partial [Danio rerio]
NCBIprot	AAI71454.1	LOC560210 protein [Danio rerio] (HSP70l)
NCBIprot	AAI60630.1	LOC792966 protein, partial [Danio rerio]
NCBIprot	AAI53961.1	LOC798876 protein [Danio rerio]
NCBIprot	NP_001002416.1	mammalian ependymin-related protein 1 precursor [Danio rerio]
NCBIprot	XP_694435.2	mannosyl-oligosaccharide 1,2-alpha-mannosidase IA isoform X1 [Danio rerio]
NCBIprot	NP_997740.1	metaxin-2 [Danio rerio]
NCBIprot	XP_009304694.1	microtubule-associated protein tau [Danio rerio]
NCBIprot	NP_001004296.1	moesin [Danio rerio]
NCBIprot	NP_001070065.1	monoacylglycerol lipase ABHD12 [Danio rerio]
NCBIprot	AAI55328.1	mucin-13b [Danio rerio]
NCBIprot	NP_955831.1	multifunctional protein ADE2 [Danio rerio]
NCBIprot	NP_001005939.1	multiple coagulation factor deficiency protein 2 precursor [Danio rerio]
NCBIprot	AAI29314.1	Myh9 protein [Danio rerio]
NCBIprot	NP_001018477.1	N-acetylgalactosaminyltransferase 7 [Danio rerio]
NCBIprot	NP_957262.1	NADH dehydrogenase [ubiquinone] 1 alpha subcomplex subunit 6 [Danio rerio]
NCBIprot	NP_001289399.1	NADH dehydrogenase [ubiquinone] 1 beta subcomplex subunit 3 [Danio rerio]
NCBIprot	NP_998198.1	NADH dehydrogenase [ubiquinone] 1 beta subcomplex subunit 4 [Danio rerio]
NCBIprot	NP_957142.1	NADH dehydrogenase [ubiquinone] 1 beta subcomplex subunit 7 [Danio rerio]
NCBIprot	NP_009034.2	NADH dehydrogenase [ubiquinone] flavoprotein 1, mitochondrial isoform 1 precursor [Danio rerio]
NCBIprot	ALK26761.1	NADH dehydrogenase subunit 1 (mitochondrion) [Danio rerio]
NCBIprot	NP_001180281.1	nascent polypeptide-associated complex subunit alpha isoform 1 [Danio rerio]
NCBIprot	AAI54161.1	Ndufb9 protein [Danio rerio]
NCBIprot	AJG05992.1	Nenf, partial [Danio rerio]
NCBIprot	AAT09761.1	Neural orphan nuclear receptor Nurr1 [Danio rerio]
NCBIprot	AAI16566.1	Neuroplastin a [Danio rerio]
NCBIprot	XP_003198998.1	neurosecretory protein VGF [Danio rerio]
NCBIprot	1AQC_A	novel protein similar to alpha 2 type V collagen col5a2, partial [Danio rerio]
NCBIprot	CAK10927.1	novel protein similar to vertebrate protein disulfide isomerase-associated 3 (PDIA3) [Danio rerio]
NCBIprot	AAH55665.1	Npepps protein, partial [Danio rerio]
NCBIprot	AAF20911.1	nucleoside diphosphate kinase-Z2, partial [Danio rerio]
NCBIprot	AAH60894.1	Opsin 1 (cone pigments), short-wave-sensitive 1 [Danio rerio]
NCBIprot	AAH95091.1	pacsin1a [Danio rerio]
NCBIprot	NP_891983.1	parvalbumin 9 [Danio rerio]
NCBIprot	NP_997948.2	parvalbumin isoform 1c [Danio rerio]
NCBIprot	NP_998312.1	peroxisomal acyl-coenzyme A oxidase 3 [Danio rerio]
NCBIprot	NP_001017727.1	peroxisomal trans-2-enoyl-CoA reductase [Danio rerio]
NCBIprot	NP_958457.2	phosphoglycerate mutase 1b [Danio rerio]
NCBIprot	AAI54776.1	Pla2g15 protein, partial [Danio rerio]
NCBIprot	B0S5N4.2	Plexin A3 [Danio rerio]
NCBIprot	ACJ64908.1	plexin B2a [Danio rerio]
NCBIprot	XP_688194.1	polypeptide N-acetylgalactosaminyltransferase 12 [Danio rerio]
NCBIprot	AAH49009.1	Ppia protein, partial [Danio rerio] (Chaperone protein)
NCBIprot	NP_001073425.2	pre-B-cell leukemia transcription factor-interacting protein 1 [Danio rerio]
NCBIprot	AAQ62384.1	predicted transcriptional regulator, AcrR family protein [Danio rerio]
NCBIprot	XP_009297613.1	PREDICTED: 2',3'-cyclic-nucleotide 3'-phosphodiesterase [Danio rerio]
NCBIprot	XP_001345541.6	PREDICTED: alpha-2-macroglobulin [Danio rerio] (Proteinase inhibitory protein)
NCBIprot	XP_005162209.1	PREDICTED: alpha-enolase isoform X1 [Danio rerio]
NCBIprot	XP_009305275.1	PREDICTED: annexin A11-like [Danio rerio]
NCBIprot	XP_001338037.1	PREDICTED: apolipoprotein A-IV-like [Danio rerio]
NCBIprot	XP_009289664.1	PREDICTED: arylacetamide deacetylase [Danio rerio]
NCBIprot	XP_017212601.1	PREDICTED: aspartyl/asparaginyl beta-hydroxylase isoform X3 [Danio rerio]
NCBIprot	XP_005156129.1	PREDICTED: ATPase, Ca++ transporting, cardiac muscle, fast twitch 1 like isoform X1 [Danio rerio]
NCBIprot	XP_009299723.1	PREDICTED: beta-hexosaminidase subunit beta isoform X2 [Danio rerio]
NCBIprot	XP_001332339.3	PREDICTED: calcium/calmodulin-dependent protein kinase type II subunit gamma isoform X17 [Danio rerio]
NCBIprot	XP_001333987.2	PREDICTED: cytochrome c oxidase subunit 4 isoform 1, mitochondrial [Danio rerio]
NCBIprot	XP_005159900.1	PREDICTED: dihydropyrimidinase-related protein 1 isoform X1 [Danio rerio]
NCBIprot	XP_002665694.2	PREDICTED: dihydroxyacetone phosphate acyltransferase [Danio rerio]
NCBIprot	XP_017208514.1	PREDICTED: dimethylglycine dehydrogenase, mitochondrial [Danio rerio]
NCBIprot	XP_002663835.3	PREDICTED: EF-hand and coiled-coil domain-containing protein 1 [Danio rerio] (calcium binding)
NCBIprot	XP_017209645.1	PREDICTED: electron transfer flavoprotein subunit alpha, mitochondrial-like [Danio rerio]
NCBIprot	XP_005170934.1	PREDICTED: fascin [Danio rerio]
NCBIprot	XP_697820.4	PREDICTED: GDH/6PGL endoplasmic bifunctional protein [Danio rerio]
NCBIprot	XP_001335732.1	PREDICTED: guanine nucleotide-binding protein G(s) subunit alpha isoform X1 [Danio rerio]
NCBIprot	XP_009291053.1	PREDICTED: hydroxyacid oxidase 1 isoform X1 [Danio rerio]
NCBIprot	XP_005167601.1	PREDICTED: hydroxyacid oxidase 2 isoform X1 [Danio rerio]
NCBIprot	XP_003199352.2	PREDICTED: integrin alpha-2-like [Danio rerio]
NCBIprot	XP_005167712.1	PREDICTED: isocitrate dehydrogenase [NADP] cytoplasmic isoform X1 [Danio rerio]
NCBIprot	XP_002665791.2	PREDICTED: kinesin-like protein KIF26B [Danio rerio]
NCBIprot	XP_017213750.1	low-density lipoprotein receptor-related protein 1 [Danio rerio] (LRP1)
NCBIprot	XP_005167851.1	PREDICTED: lysine-specific demethylase 6A isoform X1 [Danio rerio]
NCBIprot	XP_009299911.1	PREDICTED: lysosome membrane protein 2 [Danio rerio]
NCBIprot	XP_017209617.1	PREDICTED: MHC class I polypeptide-related sequence B-like [Danio rerio]
NCBIprot	XP_697084.4	PREDICTED: mucin-5AC [Danio rerio]
NCBIprot	XP_005162288.2	PREDICTED: myosin light chain alkali, smooth-muscle isoform isoform X1 [Danio rerio]
NCBIprot	XP_001920098.4	PREDICTED: myosin-9 isoform X1 [Danio rerio]
NCBIprot	XP_005161192.1	PREDICTED: neural cell adhesion molecule 1 isoform X2 [Danio rerio]
NCBIprot	XP_009289345.1	PREDICTED: neuroblast differentiation-associated protein AHNAK isoform X8 [Danio rerio]
NCBIprot	XP_005166222.1	PREDICTED: peroxisomal acyl-coenzyme A oxidase 1 isoform X1 [Danio (Lipid metabolism)
NCBIprot	XP_009291063.1	PREDICTED: plasma alpha-L-fucosidase isoform X1 [Danio rerio]
NCBIprot	XP_009304776.1	PREDICTED: prolyl 4-hydroxylase, alpha polypeptide I a isoform X1 [Danio rerio]
NCBIprot	XP_009302671.1	PREDICTED: prostaglandin F2 receptor negative regulator [Danio rerio]
NCBIprot	XP_009299824.1	PREDICTED: protein GPR107 isoform X1 [Danio rerio]
NCBIprot	XP_001922814.1	PREDICTED: protein S100-P [Danio rerio]
NCBIprot	XP_002663941.1	PREDICTED: protein Ycf2 [Danio rerio]
NCBIprot	XP_691138.1	PREDICTED: reticulocalbin-1 [Danio rerio]
NCBIprot	XP_005159358.1	PREDICTED: reticulocalbin-2 isoform X1 [Danio rerio]
NCBIprot	XP_017208913.1	PREDICTED: sarcalumenin, partial [Danio rerio]
NCBIprot	XP_009293473.1	PREDICTED: spectrin alpha chain, non-erythrocytic 1 isoform X1 [Danio rerio]
NCBIprot	XP_005155423.1	PREDICTED: T-complex protein 1 subunit theta isoform X1 [Danio rerio]
NCBIprot	XP_009295315.1	PREDICTED: tetraspanin-31 isoform X1 [Danio rerio]
NCBIprot	XP_005172875.1	PREDICTED: thimet oligopeptidase isoform X1 [Danio rerio]
NCBIprot	XP_017207273.1	PREDICTED: titin isoform X7 [Danio rerio]
NCBIprot	XP_009292368.1	PREDICTED: tropomyosin alpha-3 chain isoform X5 [Danio rerio]
NCBIprot	XP_005157677.1	PREDICTED: tumor suppressor candidate 5 [Danio rerio]
NCBIprot	XP_001334673.5	PREDICTED: tyrosine-protein kinase receptor Tie-1 isoform X1 [Danio rerio]
NCBIprot	XP_005162108.1	PREDICTED: ubiquitin-like modifier-activating enzyme 1 isoform X1 [Danio rerio]
NCBIprot	XP_009303046.1	PREDICTED: UDP-glucose:glycoprotein glucosyltransferase 2 isoform X1 [Danio rerio]
NCBIprot	XP_017214446.1	PREDICTED: uncharacterized protein LOC101883039 isoform X1 [Danio rerio]
NCBIprot	XP_017210703.1	PREDICTED: uncharacterized protein LOC103910925 [Danio rerio]
NCBIprot	XP_001921966.4	PREDICTED: uncharacterized protein si:ch211-93f2.1 [Danio rerio]
NCBIprot	XP_001342478.4	PREDICTED: uncharacterized protein si:dkey-19a16.5 [Danio rerio]
NCBIprot	XP_700595.4	PREDICTED: uncharacterized protein si:dkey-9i23.6 [Danio rerio]
NCBIprot	XP_005166800.1	PREDICTED: voltage-dependent anion-selective channel protein 3 isoform X1 [Danio rerio]
NCBIprot	XP_005163855.1	PREDICTED: V-type proton ATPase 116 kDa subunit a isoform X1 [Danio rerio]
NCBIprot	XP_708125.5	PREDICTED: V-type proton ATPase 116 kDa subunit a isoform X2 [Danio rerio]
NCBIprot	XP_009298837.1	PREDICTED: V-type proton ATPase subunit B, brain isoform isoform X1 [Danio rerio]
NCBIprot	NP_998652.1	presequence protease, mitochondrial precursor [Danio rerio]
NCBIprot	NP_954972.1	probable serine carboxypeptidase CPVL precursor [Danio rerio]
NCBIprot	NP_001013487.1	probable signal peptidase complex subunit 2 [Danio rerio]
NCBIprot	AAZ08241.1	procollagen lysine 2-oxoglutarate 5-dioxygenase 1 [Danio rerio]
NCBIprot	AAY84150.1	procollagen lysine 2-oxoglutarate 5-dioxygenase 3 [Danio rerio]
NCBIprot	XP_009303075.1	Prolactin receptor a, uncharacterized protein LOC101883176 [Danio rerio]
NCBIprot	NP_001119881.1	proline synthase co-transcribed bacterial homolog protein [Danio rerio]
NCBIprot	AAI52639.1	Proteasome (prosome, macropain) 26S subunit, non-ATPase, 12 [Danio rerio]
NCBIprot	CAQ14651.1	proteasome (prosome, macropain) subunit, beta type, 5 [Danio rerio]
NCBIprot	NP_001002064.1	Proteasome 26S Subunit, ATPase 3 [Danio rerio]
NCBIprot	NP_991271.1	proteasome subunit alpha type-5 [Danio rerio]
NCBIprot	NP_653263.2	proteasome subunit alpha type-7-like isoform 1 [Danio rerio]
NCBIprot	NP_001003889.1	proteasome subunit beta type-1 [Danio rerio]
NCBIprot	NP_001034602.1	protein canopy 4 precursor [Danio rerio]
NCBIprot	NP_001034586.1	protein canopy-1 precursor [Danio rerio]
NCBIprot	NP_001005938.1	protein deglycase DJ-1zDJ-1 [Danio rerio]
NCBIprot	XP_001336768.2	protein FAM234A [Danio rerio]
NCBIprot	NP_001008593.1	protein NDRG2 [Danio rerio]
NCBIprot	AAH95289.1	Protein O-fucosyltransferase 1 [Danio rerio]
NCBIprot	XP_003198182.2	protein PFC0760c-like isoform X1 [Danio rerio]
NCBIprot	XP_005159256.1	protein phosphatase 1 regulatory subunit 3E-like [Danio rerio]
NCBIprot	AAH97118.1	Protein phosphatase 2 (formerly 2A), regulatory subunit A, beta isoform [Danio rerio]
NCBIprot	NP_001017886.1	protein phosphatase 2, catalytic subunit, alpha isozyme [Danio rerio]
NCBIprot	AFA43701.1	Protein sel-1 homolog 1, SEL1L [Danio rerio] (PubMed:16186509).
NCBIprot	AAI65062.1	Psmb6 protein, Proteasome subunit beta type-6 [Danio rerio]
NCBIprot	AAI65915.1	Rab5a protein [Danio rerio]
NCBIprot	NP_957222.1	RAB7, member RAS oncogene family[Danio rerio]
NCBIprot	AAI52259.1	Ras homolog gene family, member Ab [Danio rerio]
NCBIprot	NP_001002152.1	ras-related protein Rap-1A [Danio rerio]
NCBIprot	NP_001007056.1	ras-related protein Rap-2c [Danio rerio]
NCBIprot	NP_956352.1	receptor expression-enhancing protein 5 [Danio rerio]
NCBIprot	Q9W6A9.2	RecName: Full=Opsin-1, short-wave-sensitive 1; Short=Opsin SWS-1
NCBIprot	NP_001180454.1	redox-regulatory protein FAM213A [Danio rerio]
NCBIprot	AAI64320.1	Retina-specific copper amine oxidase [Danio rerio]
NCBIprot	NP_957045.1	retinoid isomerohydrolase [Danio rerio] (eye component)
NCBIprot	AAI33154.1	rho guanine nucleotide exchange factor 2 [Danio rerio]
NCBIprot	ALG92535.1	rhodopsin-like-2.2 cone opsin [Danio rerio]
NCBIprot	NP_001002445.1	Rho-related GTP-binding protein RhoA-D [Danio rerio]
NCBIprot	CAK04707.1	ribosomal protein L4, partial [Danio rerio]
NCBIprot	AAI07516.1	Ribosomal protein L7 [Danio
NCBIprot	AAI24850.1	RING finger protein 32 [Danio rerio]
NCBIprot	AJG06015.1	Rnaset2, partial [Danio rerio]
NCBIprot	AAH49478.1	rps27a, Zgc:66168 protein, partial [Danio rerio]
NCBIprot	AAH09427.2	RPS6 protein, partial [Homo sapiens]
NCBIprot	AAI17569.1	Rtn1a protein, partial [Danio rerio]
NCBIprot	NP_998168.1	S100 calcium binding protein A10b [Danio rerio]
NCBIprot	BAK26516.1	S100A1 protein [Danio rerio]
NCBIprot	AAH51605.1	Sarcosine dehydrogenase [Danio rerio]
NCBIprot	AAI54284.1	Sdf2l1 protein [Danio rerio]
NCBIprot	AAH19792.2	Selenoprotein F [Danio rerio]
NCBIprot	Q802F2.3	selenoprotein T, 1a [Danio rerio]
NCBIprot	AAH97041.1	Septin 7a [Danio rerio]
NCBIprot	NP_001017557.1	septin-10 [Danio rerio]
NCBIprot	NP_001071226.1	serine proteinase inhibitor, clade A, member 1 precursor [Danio rerio]
NCBIprot	AAI53558.1	serpinh2 [Danio rerio]
NCBIprot	NP_001313411.1	si:ch211-105c13.3 [Danio rerio]
NCBIprot	AAI53920.1	Si:dkey-46g23.3 protein [Danio rerio]
NCBIprot	NP_001122146.1	si:rp71-45k5.4, Proteasome subunit alpha type[Danio rerio]
NCBIprot	AAH78456.1	Slco1c1 protein [Danio rerio]
NCBIprot	NP_001007363.1	sodium- and chloride-dependent GABA transporter 1 [Danio rerio]
NCBIprot	XP_017213744.1	sodium- and chloride-dependent GABA transporter 3 [Danio rerio]
NCBIprot	XP_017213061.1	solute carrier family 12 member 2-like, partial [Danio rerio]
NCBIprot	NP_001002559.1	solute carrier family 35 member F6 [Danio rerio]
NCBIprot	NP_001258826.1	solute carrier family 7 (amino acid transporter light chain, L system), member 8a [Danio rerio]
NCBIprot	XP_009304586.2	spectrin beta chain, non-erythrocytic 1, partial [Danio rerio]
NCBIprot	NP_998566.1	stathmin-4 [Danio rerio]
NCBIprot	XP_005163287.1	sterol carrier protein 2a [Danio rerio]
NCBIprot	NP_001038777.1	stimulated by retinoic acid gene 6 protein homolog [Danio rerio]
NCBIprot	NP_957325.1	stomatin-like protein 2, mitochondrial [Danio rerio]
NCBIprot	NP_001017825.1	stoml3b, stomatin (EPB72)-like 3b [Danio rerio]
NCBIprot	NP_001007767.1	stress-induced-phosphoprotein 1 [Danio rerio]
NCBIprot	NP_001121806.1	structural maintenance of chromosomes protein 6 [Danio rerio]
NCBIprot	NP_001137449.1	synaptophysin [Danio rerio]
NCBIprot	Q5TZ66.1	Synaptosomal-associated protein 25-A [Danio rerio]
NCBIprot	NP_001314758.1	synaptotagmin-1 [Danio rerio]
NCBIprot	XP_697257.2	Tanc2a [Danio rerio]
NCBIprot	NP_958447.1	T-complex protein 1 subunit zeta [Danio rerio]
NCBIprot	CAD59013.1	TCR-alpha V segment II-83, partial [Danio rerio]
NCBIprot	NP_001300699.1	Thy-1 membrane glycoprotein precursor [Danio rerio]
NCBIprot	BAH97323.1	thymosin beta-11 [Danio rerio]
NCBIprot	NP_955981.1	transaldolase 1 isoform 1 [Danio rerio]
NCBIprot	XP_005171593.1	transcription factor 20 [Danio rerio]
NCBIprot	AAI62721.1	Transferrin receptor 1a [Danio rerio]
NCBIprot	NP_932336.3	transketolase-like protein 2 [Danio rerio]
NCBIprot	NP_955842.1	transmembrane emp24 domain-containing protein 2 precursor [Danio rerio]
NCBIprot	NP_001122140.1	transmembrane emp24 domain-containing protein 3 precursor [Danio rerio]
NCBIprot	NP_001002134.1	transmembrane emp24 domain-containing protein 4 precursor [Danio rerio]
NCBIprot	XP_002660367.2	tripeptidyl-peptidase 2 isoform X3 [Danio rerio]
NCBIprot	NP_001177911.1	tubulin, alpha 1a [Danio rerio]
NCBIprot	NP_997937.1	tubulin, alpha 8 like [Danio rerio]
NCBIprot	NP_001076351.1	type I cytokeratin, enveloping layer, like [Danio rerio]
NCBIprot	AAN17339.1	tyrosinase [Danio rerio]
NCBIprot	AAI55087.1	tyrp1a [Danio rerio]
NCBIprot	ADC91940.1	UDP glucuronosyltransferase 1 family polypeptide b7 short isoform [Danio rerio]
NCBIprot	NP_001170917.1	UDP glucuronosyltransferase 1 family, polypeptide B1 precursor [Danio rerio]
NCBIprot	NP_001166239.2	UDP glucuronosyltransferase 1 family, polypeptide B4 precursor [Danio rerio]
NCBIprot	ADC91957.1	UDP glucuronosyltransferase 2 family polypeptide b1 isoform 4 [Danio rerio]
NCBIprot	NP_001170971.1	UDP glucuronosyltransferase 5 family, polypeptide F1 precursor [Danio rerio]
NCBIprot	NP_001070217.1	uncharacterized protein C16orf52 homolog precursor [Danio rerio]
NCBIprot	XP_691039.2	uncharacterized protein C20orf96 homolog [Danio rerio]
NCBIprot	NP_001313477.1	uncharacterized protein C7orf57 homolog [Danio rerio]
NCBIprot	XP_005162035.1	uncharacterized protein fam217b isoform X2 [Danio rerio]
NCBIprot	NP_001091661.1	uncharacterized protein LOC100000539 [Danio rerio]
NCBIprot	NP_001083023.1	uncharacterized protein LOC100038774 [Danio rerio]
NCBIprot	NP_001017633.2	uncharacterized protein LOC550326 precursor [Danio rerio]
NCBIprot	NP_001038347.2	uncharacterized protein LOC559078 [Danio rerio]
NCBIprot	NP_001034907.1	uncharacterized protein LOC562838 [Danio rerio]
NCBIprot	NP_001124264.1	uncharacterized protein LOC570908 [Danio rerio]
NCBIprot	NP_001296962.1	uncharacterized protein LOC619255 precursor [Danio rerio]
NCBIprot	NP_001107098.1	uncharacterized protein LOC792506 precursor [Danio rerio]
NCBIprot	NP_001313541.1	uncharacterized protein LOC796684 isoform 1 [Danio rerio]
NCBIprot	NP_001289172.1	uncharacterized protein LOC797331 [Danio rerio]
NCBIprot	NP_001002332.1	Uricase [Danio rerio]
NCBIprot	NP_001268390.1	valacyclovir hydrolase [Danio rerio]
NCBIprot	Q8JFV8.1	Vat1, Synaptic vesicle membrane protein VAT-1 homolog
NCBIprot	AAH61780.1	Vdac3, Voltage-dependent anion-selective channel protein 3[Danio rerio]
NCBIprot	NP_001304681.1	vinculin b [Danio rerio]
NCBIprot	NP_001007367.1	visinin-like 1 [Danio rerio]
NCBIprot	ALU67497.1	vitamin K epoxide reductase complex subunit 1 [Danio rerio]
NCBIprot	XP_003199339.4	vitamin K-dependent gamma-carboxylase [Danio rerio]
NCBIprot	NP_001103854.1	vitellogenin 2 isoform 2 [Danio rerio]
NCBIprot	AAG30407.1	vitellogenin 3 precursor, partial [Danio rerio]
NCBIprot	NP_001116082.3	vitellogenin 6 precursor [Danio rerio]
NCBIprot	AAI50466.1	Vtnb protein, partial [Danio rerio]
NCBIprot	AAI07829.1	Wu:fc47e12 protein, partial [Danio rerio]
NCBIprot	AAH83204.1	Zgc:101569 [Danio rerio]
NCBIprot	AAI52604.1	Zgc:112084 protein [Danio rerio]
NCBIprot	AAH93425.1	Zgc:113076 protein [Danio rerio]
NCBIprot	AAI52245.1	Zgc:123307 protein [Danio rerio]
NCBIprot	AAI15041.1	Zgc:136220 [Danio rerio]
NCBIprot	AAI16534.1	Zgc:136261 [Danio rerio]
NCBIprot	AAI54325.1	Zgc:63831 [Danio rerio]
NCBIprot	AAH54712.1	Zgc:66479 [Danio rerio]
NCBIprot	AAH81419.1	Ppifb [Danio rerio]
NCBIprot	Q9PUB8.1	Zinc transporter Slc39a7 [Danio rerio]
NCBIprot	AAI65348.1	Zmpste24 protein [Danio rerio]

## Sheet: Unique WT EVs
Database	Accession	Description
NCBIprot	XP_012798726.1	Actin-2 [Danio rerio]
NCBIprot	NP_001003844.2	60S ribosomal protein L6 [Danio rerio]
NCBIprot	NP_001003746.1	acetyl-CoA acetyltransferase, mitochondrial precursor [Danio rerio]
NCBIprot	NP_998664.1	actin-related protein 2-A [Danio rerio]
NCBIprot	NP_001650.1	ADP-ribosylation factor 3 [Homo sapiens]
NCBIprot	AAH11827.1	Moesin [Danio rerio]
NCBIprot	AAI52641.1	Aldh3a2 protein [Danio rerio]
NCBIprot	NP_956989.1	alpha-enolase [Danio rerio]
NCBIprot	AAL13230.1	AMPA receptor subunit 2a, partial [Danio rerio]
NCBIprot	NP_001278815.1	apolipoprotein C-I isoform 1 precursor [Danio rerio]
NCBIprot	NP_956051.1	ATP synthase subunit g, mitochondrial [Danio rerio]
NCBIprot	NP_001007030.1	sarcoplasmic/endoplasmic reticulum calcium ATPase 1 [Danio rerio]
NCBIprot	AAH78266.1	AU RNA binding protein/enoyl-Coenzyme A hydratase [Danio rerio]
NCBIprot	AAD20548.1	blue cone opsin, partial [Danio rerio]
NCBIprot	AAH63935.1	Cadherin 17, LI cadherin (liver-intestine) [Danio rerio]
NCBIprot	AJG05921.1	Calr3b, partial [Danio rerio]
NCBIprot	AAL61540.1	cathepsin D precursor [Danio rerio]
NCBIprot	AAH45933.1	Cct7 protein, partial [Danio rerio]
NCBIprot	NP_001315019.1	chemokine (C-X-C motif) ligand 18a, duplicate 1 precursor [Danio rerio]
NCBIprot	NP_997783.1	chymotrypsin B1 precursor [Danio rerio]
NCBIprot	NP_991263.1	cofilin-2 [Danio rerio]
NCBIprot	AAH66458.1	Mta3 [Danio rerio]
NCBIprot	NP_957017.1	neuron-specific calcium-binding protein hippocalcin [Danio rerio]
NCBIprot	NP_942096.1	creatine kinase U-type, mitochondrial [Danio rerio]
NCBIprot	NP_997913.1	dolichyl-diphosphooligosaccharide--protein glycosyltransferase subunit 2 precursor [Danio rerio]
NCBIprot	NP_001079882.1	NADH:ubiquinone oxidoreductase subunit S5 L homeolog [Danio rerio]
NCBIprot	NP_957362.1	epoxide hydrolase 1 [Danio rerio]
NCBIprot	NP_001116988.1	fascin actin-bundling protein 2a, retinal [Danio rerio]
NCBIprot	AAZ08576.1	fatty acid binding protein 1b [Danio rerio]
NCBIprot	AAY87961.1	calmodulin, partial [Danio rerio]
NCBIprot	NP_919358.2	fructose-bisphosphate aldolase A [Danio rerio]
NCBIprot	NP_001070922.1	krt94 [Danio rerio]
NCBIprot	1N8E_A	Chain A, Fragment Double-D From Human Fibrin [Danio rerio]
NCBIprot	NP_001292496.1	grainyhead-like protein 1 homolog [Danio rerio]
NCBIprot	NP_001032461.1	grpE protein homolog 1, mitochondrial [Danio rerio]
NCBIprot	AAI34041.1	Hexa protein [Danio rerio]
NCBIprot	AAI53492.1	Idh1 protein [Danio rerio]
NCBIprot	AAI34068.1	Im:7146988 protein, partial [Danio rerio]
NCBIprot	XP_002660756.1	interferon-induced protein with tetratricopeptide repeats 5-like [Danio rerio]
NCBIprot	NP_001001818.1	l-isoaspartyl protein carboxyl methyltransferase, like [Danio rerio]
NCBIprot	AAH91989.1	LOC560949 protein, partial [Danio rerio]
NCBIprot	AAP34300.1	manganese superoxide dismutase [Danio rerio]
NCBIprot	NP_001018602.1	methylmalonyl-CoA epimerase, mitochondrial [Danio rerio]
NCBIprot	AAI51892.1	MGC171407 protein [Danio rerio]
NCBIprot	NP_571761.1	Na+/K+ -ATPase alpha 1 subunit [Danio rerio]
NCBIprot	NP_571277.2	neural cell adhesion molecule 1 precursor [Danio rerio]
NCBIprot	NP_002500.1	novel protein similar to vertebrate caldesmon 1 (CALD1) [Danio rerio]
NCBIprot	AAH94517.1	nucleolar protein 11-like [Danio rerio]
NCBIprot	NP_571394.1	opsin-1, short-wave-sensitive 1 [Danio rerio]
NCBIprot	AAO33402.1	parvalbumin isoform 1c [Danio rerio]
NCBIprot	NP_001032190.1	Pdc2 protein [Danio rerio]
NCBIprot	NP_004936.2	phosphoinositide 3-kinase regulatory beta subunit [Danio rerio]
NCBIprot	NP_001314960.1	phosphorylase, glycogen, muscle b [Danio rerio]
NCBIprot	NP_001004115.1	plasma alpha-L-fucosidase precursor [Danio rerio]
NCBIprot	XP_001922722.2	PREDICTED: adrenodoxin [Danio rerio]
NCBIprot	XP_005164078.1	PREDICTED: aldehyde dehydrogenase family 16 member A1 isoform X1 [Danio rerio]
NCBIprot	XP_695978.4	PREDICTED: C-1-tetrahydrofolate synthase, cytoplasmic isoform X1 [Danio rerio]
NCBIprot	XP_003200359.3	PREDICTED: coiled-coil domain-containing protein 170 [Danio rerio]
NCBIprot	XP_005156992.1	PREDICTED: Hermansky-Pudlak syndrome 6 protein [Danio rerio]
NCBIprot	XP_003200957.1	PREDICTED: keratinocyte-associated transmembrane protein 2 [Danio rerio]
NCBIprot	XP_009293339.1	PREDICTED: LOW QUALITY PROTEIN: lysosome membrane protein 2 [Danio rerio]
NCBIprot	XP_002661196.3	PREDICTED: microtubule-associated protein tau isoform X6 [Danio rerio]
NCBIprot	XP_009294990.1	PREDICTED: nascent polypeptide-associated complex subunit alpha isoform X1 [Danio rerio]
NCBIprot	XP_683729.4	PREDICTED: protein FAM13A isoform X6 [Danio rerio]
NCBIprot	XP_699339.5	PREDICTED: putative ATP-dependent RNA helicase DHX30 isoform X1 [Danio rerio]
NCBIprot	XP_001921257.4	PREDICTED: ribonuclease inhibitor-like isoform X2 [Danio rerio]
NCBIprot	XP_005160680.1	PREDICTED: synaptosomal-associated protein 25-A isoform X1 [Danio rerio]
NCBIprot	XP_017207267.1	PREDICTED: titin isoform X1 [Danio rerio]
NCBIprot	XP_009297098.1	PREDICTED: uncharacterized protein LOC103908645 isoform X2 [Danio rerio]
NCBIprot	XP_009290237.1	PREDICTED: uncharacterized protein LOC103908874 [Danio rerio]
NCBIprot	XP_009296666.2	PREDICTED: vitellogenin-like [Danio rerio]
NCBIprot	CAC51030.1	procollagen type I alpha 2 chain [Danio rerio]
NCBIprot	NP_001017806.1	Progestin and adipoQ receptor family member VIII [Danio rerio]
NCBIprot	NP_001003860.1	protein BUD31 homolog [Danio rerio]
NCBIprot	AAK71636.1	protein disulfide isomerase-related protein P5 precursor [Danio rerio]
NCBIprot	NP_922915.2	protein disulfide-isomerase A6 precursor [Danio rerio]
NCBIprot	NP_001268979.1	protein MGARP isoform 2 [Danio rerio]
NCBIprot	AAX20130.1	ras-like protein Rhoae, partial [Danio rerio]
NCBIprot	NP_998570.2	ras-related protein Rap-1b-like [Danio rerio]
NCBIprot	NP_001086063.1	regulator of cell cycle RGCC [Danio rerio]
NCBIprot	AAH49303.1	Rpn1 protein [Danio rerio]
NCBIprot	AAI55190.1	Rrbp1 protein [Danio rerio]
NCBIprot	AAI39605.1	Rtn1b protein, partial [Danio rerio]
NCBIprot	AAQ97851.1	sarcoglycan delta [Danio rerio]
NCBIprot	ABB77040.1	Si:ch211-11m18.3 protein [Danio rerio]
NCBIprot	AAI54042.1	Si:ch211-234p6.12 protein [Danio rerio]
NCBIprot	AAI54654.1	Si:ch211-93f2.1 protein, partial [Danio rerio]
NCBIprot	AAI53500.1	Si:dkey-69h6.7 protein [Danio rerio]
NCBIprot	NP_001087006.1	Succinate dehydrogenase complex, subunit C, integral membrane protein [Danio rerio]
NCBIprot	AAD48818.1	t-complex polypeptide 1, partial [Danio rerio]
NCBIprot	AAH67412.1	TPA_exp: putative tyrosine recombinase [Danio rerio]
NCBIprot	NP_001239578.1	transcobalamin-like precursor [Danio rerio]
NCBIprot	NP_956313.1	trifunctional enzyme subunit beta, mitochondrial [Danio rerio]
NCBIprot	NP_956089.1	tubulin alpha-2 chain [Danio rerio]
NCBIprot	ADC91930.1	UDP glucuronosyltransferase 1 family polypeptide b1 short isoform [Danio rerio]
NCBIprot	AAZ04162.1	uncharacterized protein C18orf19 homolog A [Danio rerio]
NCBIprot	NP_001082800.1	uncharacterized protein LOC325751 [Danio rerio]
NCBIprot	NP_001107101.1	uncharacterized protein LOC793035 precursor [Danio rerio]
NCBIprot	AAI54666.1	Unknown (protein for IMAGE:7055212), partial [Danio rerio]
NCBIprot	NP_001116082.3	vitellogenin 6 precursor [Danio rerio]
NCBIprot	AAH95793.1	Zgc:112374 [Danio rerio]
NCBIprot	NP_001082966.1	Zgc:153082 [Danio rerio]
NCBIprot	AAI07845.1	Zgc:153867 protein, partial [Danio rerio]
NCBIprot	AAI35079.1	Zgc:162944 protein [Danio rerio]
NCBIprot	CAC86162.1	Zgc:63920 [Danio rerio]
