# Supplementary material for: Apoptotic extracellular vesicles carrying Mif regulate macrophage recruitment and compensatory proliferation in neighboring epithelial stem cells during tissue maintenance
Source: PLoS Biol. 2024 Nov 4;22(11):e3002194. doi: 10.1371/journal.pbio.3002194 (PMC11578469; doi:10.1371/journal.pbio.3002194)
Supplement: S1 Data — (XLSX) [file pbio.3002194.s016.xlsx]

## Sheet: Fig 1E 
Diameter::Diameter!!R					Descriptive statistics
						Diameter::Diameter!!R
3.15232					Number of values	479
1.03404
3.4979					Minimum	0.5974
2.62249					Maximum	6.697
3.4979					Range	6.099
2.19549
2.27199					Mean	2.413
1.92885					Std. Deviation	0.9276
1.92885					Std. Error of Mean	0.04238
1.92885
1.92885
1.92885					Frequency distribution
1.83874					Bin Center	# values
2.10068					0.5	2
1.5922					1	21
1.95053					1.5	109
4.09145					2	96
1.39255					2.5	112
1.60308					3	56
4.92126					3.5	41
3.12212					4	19
1.74231					4.5	15
1.74231					5	4
1.28953					5.5	2
1.43035					6	1
2.24686					6.5	1
2.09136
1.34139
1.3562					Non-linear fit
1.37411						# values
0.797223					Gaussian
0.873193					Best-fit values
1.61329					Amplitude	113.7
1.61329					Mean	2.183
1.67907					SD	0.8163
1.61329					95% CI (profile likelihood)
1.61329					Amplitude	90.61 to 138.2
1.61329					Mean	1.988 to 2.394
2.23509					SD	0.6391 to 1.061
0.893638					Goodness of Fit
0.971642					Degrees of Freedom	10
0.801581					R squared	0.9026
2.51437					Sum of Squares	2130
1.97889					Sy.x	14.6
1.4049					Constraints
2.00161					SD	SD > 0
1.28831
1.60879					Number of points
1.3771					# of X values	13
1.28831					# Y values analyzed	13
1.82664
2.65826
2.61629
2.99467
3.4811
2.59291
2.44017
2.77846
2.44017
3.05974
2.44017
1.82061
1.56168
1.69813
1.69813
1.90281
2.02797
2.3
2.2
2.36213
2.67845
1.5864
1.93956
1.32461
1.66772
1.61127
1.93956
1.93956
1.55851
1.54561
2.7421
2.4559
2.7421
1.65636
1.65636
1.65636
1.19064
2.19583
1.58261
3.55244
2.77197
2.98164
1.65636
3.31422
1.65636
2.7682
2.19482
3.32541
4.1269
1.78484
1.48264
1.78484
1.63374
2.06837
1.32154
1.32154
2.63422
4.2917
2.07907
3.52287
3.29767
2.47965
3.29767
2.29136
2.29136
1.19064
1.19064
1.59253
2.8017
2.51497
1.99856
1.4907
1.49289
1.55301
1.30772
1.15523
1.49023
1.74503
2.64562
1.97123
1.97123
0.63794
4.21459
1.97123
1.97123
1.44497
1.3863
2.26722
1.97123
2.99668
2.26372
2.57378
2.81148
2.84409
1.9127
1.9127
2.77118
3.02228
2.43482
2.19466
2.64603
2.28368
1.97345
2.64603
1.88372
3.09657
2.3491
2.14662
1.99466
1.86382
2.11273
2.42032
2.37132
2.29554
2.62962
2.52535
2.27111
1.58867
2.25934
2.65948
3.81218
1.70936
1.94467
3.47244
2.71334
2.26401
1.48133
2.32901
3.2237
2.95706
2.68615
3.47896
2.27387
4.0683
2.4548
2.61315
3.30605
3.10535
2.19231
4.67891
2.84838
3.23659
2.15818
2.18363
1.87882
2.60835
2.37649
3.24401
3.41098
2.95706
2.71592
2.12933
2.19462
4.07675
2.05663
1.84003
1.76314
1.53013
3.7002
2.43803
2.30286
2.03055
1.72126
2.29836
1.84871
1.35231
3.23861
2.53777
2.00347
1.64037
2.70923
2.29584
4.37567
3.23861
1.70994
1.53686
3.03631
2.79041
2.44611
2.07218
1.67545
3.03631
2.54224
0.923988
1.47675
2.17023
2.9993
1.28031
2.28716
2.28716
1.50219
1.73931
1.70115
1.44701
1.11684
1.32999
1.63727
3.86998
2.28716
2.28716
2.23483
4.03199
4.28469
1.53937
1.56928
1.59347
4.55186
3.38142
4.59501
4.27194
2.92563
2.8652
3.04011
3.43486
2.50572
2.26957
2.79594
2.18104
3.09134
2.57251
3.33076
4.41647
6.21455
4.5023
4.21512
3.93027
2.61007
1.81784
3.90465
5.06642
5.35388
3.19063
2.43556
3.71782
5.29953
3.81299
3.49011
3.33475
2.28604
2.02521
2.02579
2.29807
2.29807
1.86035
1.86035
1.58699
2.95249
1.25581
2.62068
2.29865
2.29865
1.17821
1.32578
1.17872
1.13666
1.46556
3.66912
1.94925
1.96797
2.84354
2.95579
1.76426
1.76426
1.55146
1.51367
3.15321
1.79181
2.00289
1.92978
3.71352
2.37644
2.63551
2.63551
1.89546
1.76013
1.86685
1.65397
2.63467
2.23874
2.03464
2.32433
2.82868
1.45344
1.14066
1.82103
1.31804
1.45344
0.950064
2.25692
1.53739
1.39456
1.95711
0.597412
1.65731
1.26626
2.70726
3.8139
2.22414
2.11399
2.36935
2.60055
1.96091
1.82157
1.45761
2.02521
1.58844
2.60055
1.74265
1.74265
2.44945
1.38821
1.47095
1.5265
1.46929
1.65153
1.74265
1.60568
2.71973
3.30619
1.70537
3.223
2.28433
3.23455
1.76917
3.65008
3.24154
2.27
4.63214
2.58156
2.65443
2.5891
2.29318
2.03603
2.31381
2.06131
2.75671
2.37724
2.77079
1.70647
2.50415
1.64042
1.33075
1.60932
1.47163
1.50893
1.46467
1.59532
1.59532
4.92285
2.70963
2.51128
3.92077
3.81855
4.54043
4.05971
3.65214
2.82835
3.6874
3.6479
6.69687
3.11405
4.48939
3.67358
3.21151
2.67691
3.67358
2.94697
2.40201
2.32323
3.29223
3.27312
4.51475
5.07282
4.70877
2.96524
4.51475
3.60959
2.69998
2.53262
3.39234
3.08813
2.50534
2.7361
2.39322
2.34084
2.83491
3.27894
3.7089
2.57324
3.13547
3.92794
2.317
3.13547
3.44743
1.82769
3.55277
3.30742
3.28686
3.55277
2.69975
3.07489
2.06554
1.95555
1.84556
2.06554
3.46031
2.71533
1.94075
2.32458
1.66711
2.01272
4.17371
2.296
3.22168
2.60303
2.3601
2.91917
1.80804
2.51852
2.43173
3.94319
2.05131
1.37
1.23
1.23
1.23
1.23
1.31
1.36

## Sheet: Fig 1G
DMSO				MTZ					Descriptive statistics
8hpt	12hpt	18hpt		8hpt	12hpt	18 hpt				DMSO 8 hpt	DMSO 12 hpt	DMSO 18 hpt	MTZ 8 hpt	MTZ 12 hpt	MTZ 18 hpt
0	0	0		19	0	0			Number of values	13	16	13	32	32	39
0	0	0		28	3	0
0	0	0		4	6	1			Minimum	0	0	0	0	0	0
0	0	0		1	8	0			Maximum	0	0	0	37	27	16
0	0	0		12	0	1			Range	0	0	0	37	27	16
0	0	0		11	23	5
0	0	0		10	7	0			Mean	0	0	0	11.28	6.563	2.103
0	0	0		37	7	3			Std. Deviation	0	0	0	10.98	7.016	3.299
0	0	0		34	27	0			Std. Error of Mean	0	0	0	1.94	1.24	0.5283
0	0	0		6	8	4
0	0	0		10	0	0
0	0	0		6	1	0			One-way ANOVA
0	0	0		6	0	5
	0			12	0	0			Table Analyzed	Figure 1 G
	0			4	10	0			Data sets analyzed	A-F
	0			0	0	7
				2	1	7			ANOVA summary
				0	11	0			F	13.14
				19	3	0			P value	<0.0001
				4	12	0			P value summary	****
				2	9	1			Significant diff. among means (P < 0.05)?	Yes
				10	15	0			R squared	0.321
				13	3	4
				10	13	1			Brown-Forsythe test
				5	19	0			F (DFn, DFd)	13.79 (5, 139)
				35	0	4			P value	<0.0001
				0	8	16			P value summary	****
				15	0	0			Are SDs significantly different (P < 0.05)?	Yes
				0	0	5
				31	5	0			Bartlett's test
				1	7	1			Bartlett's statistic (corrected)
				14	4	6			P value
						3			P value summary
						1			Are SDs significantly different (P < 0.05)?
						0
						0			ANOVA table	SS	DF	MS	F (DFn, DFd)	P value
						0			Treatment (between columns)	2682	5	536.5	F (5, 139) = 13.14	P<0.0001
						0			Residual (within columns)	5674	139	40.82
						7			Total	8356	144
									Data summary
									Number of treatments (columns)	6
									Number of values (total)	145
									Multiple comparisons
									Number of families	1
									Number of comparisons per family	15
									Alpha	0.05
									Tukey's multiple comparisons test	Mean Diff.	95.00% CI of diff.	Below threshold?	Summary	Adjusted P Value
									DMSO 8 hpt vs. DMSO 12 hpt	0	-6.894 to 6.894	No	ns	>0.9999	A-B
									DMSO 8 hpt vs. DMSO 18 hpt	0	-7.242 to 7.242	No	ns	>0.9999	A-C
									DMSO 8 hpt vs. MTZ 8 hpt	-11.28	-17.35 to -5.209	Yes	****	<0.0001	A-D
									DMSO 8 hpt vs. MTZ 12 hpt	-6.563	-12.64 to -0.4899	Yes	*	0.026	A-E
									DMSO 8 hpt vs. MTZ 18 hpt	-2.103	-8.016 to 3.810	No	ns	0.9079	A-F
									DMSO 12 hpt vs. DMSO 18 hpt	0	-6.894 to 6.894	No	ns	>0.9999	B-C
									DMSO 12 hpt vs. MTZ 8 hpt	-11.28	-16.93 to -5.628	Yes	****	<0.0001	B-D
									DMSO 12 hpt vs. MTZ 12 hpt	-6.563	-12.22 to -0.9092	Yes	*	0.0129	B-E
									DMSO 12 hpt vs. MTZ 18 hpt	-2.103	-7.584 to 3.379	No	ns	0.8772	B-F
									DMSO 18 hpt vs. MTZ 8 hpt	-11.28	-17.35 to -5.209	Yes	****	<0.0001	C-D
									DMSO 18 hpt vs. MTZ 12 hpt	-6.563	-12.64 to -0.4899	Yes	*	0.026	C-E
									DMSO 18 hpt vs. MTZ 18 hpt	-2.103	-8.016 to 3.810	No	ns	0.9079	C-F
									MTZ 8 hpt vs. MTZ 12 hpt	4.719	0.1029 to 9.335	Yes	*	0.042	D-E
									MTZ 8 hpt vs. MTZ 18 hpt	9.179	4.775 to 13.58	Yes	****	<0.0001	D-F
									MTZ 12 hpt vs. MTZ 18 hpt	4.46	0.05605 to 8.864	Yes	*	0.0453	E-F
									Test details	Mean 1	Mean 2	Mean Diff.	SE of diff.	n1	n2	q	DF
									DMSO 8 hpt vs. DMSO 12 hpt	0	0	0	2.386	13	16	0	139
									DMSO 8 hpt vs. DMSO 18 hpt	0	0	0	2.506	13	13	0	139
									DMSO 8 hpt vs. MTZ 8 hpt	0	11.28	-11.28	2.101	13	32	7.592	139
									DMSO 8 hpt vs. MTZ 12 hpt	0	6.563	-6.563	2.101	13	32	4.417	139
									DMSO 8 hpt vs. MTZ 18 hpt	0	2.103	-2.103	2.046	13	39	1.453	139
									DMSO 12 hpt vs. DMSO 18 hpt	0	0	0	2.386	16	13	0	139
									DMSO 12 hpt vs. MTZ 8 hpt	0	11.28	-11.28	1.956	16	32	8.156	139
									DMSO 12 hpt vs. MTZ 12 hpt	0	6.563	-6.563	1.956	16	32	4.744	139
									DMSO 12 hpt vs. MTZ 18 hpt	0	2.103	-2.103	1.897	16	39	1.568	139
									DMSO 18 hpt vs. MTZ 8 hpt	0	11.28	-11.28	2.101	13	32	7.592	139
									DMSO 18 hpt vs. MTZ 12 hpt	0	6.563	-6.563	2.101	13	32	4.417	139
									DMSO 18 hpt vs. MTZ 18 hpt	0	2.103	-2.103	2.046	13	39	1.453	139
									MTZ 8 hpt vs. MTZ 12 hpt	11.28	6.563	4.719	1.597	32	32	4.178	139
									MTZ 8 hpt vs. MTZ 18 hpt	11.28	2.103	9.179	1.524	32	39	8.518	139
									MTZ 12 hpt vs. MTZ 18 hpt	6.563	2.103	4.46	1.524	32	39	4.139	139

## Sheet: Fig 1I
DMSO	MTZ				Descriptive statistics
6	146					DMSO	MTZ
2	27				Number of values	38	42
0	20
2	161				Minimum	0	2
4	165				Maximum	54	282
2	100				Range	54	280
3	13
6	44				Mean	9	105.9
2	9				Std. Deviation	11.52	86.5
0	66				Std. Error of Mean	1.869	13.35
2	218
4	98
2	124				Unpaired t-test
3	94
2	51				Column B	MTZ
1	133				vs.	vs.
3	275				Column A	DMSO
3	272
2	99				Unpaired t test
21	282				P value	<0.0001
7	113				P value summary	****
7	280				Significantly different (P < 0.05)?	Yes
1	269				One- or two-tailed P value?	Two-tailed
0	78				t, df	t=6.847, df=78
54	186
26	13				How big is the difference?
30	60				Mean of column A	9
17	4				Mean of column B	105.9
17	130				Difference between means (B - A) ± SEM	96.90 ± 14.15
37	2				95% confidence interval	68.73 to 125.1
3	135				R squared (eta squared)	0.3754
9	7
13	7				F test to compare variances
10	98				F, DFn, Dfd	56.39, 41, 37
11	129				P value	<0.0001
14	173				P value summary	****
12	42				Significantly different (P < 0.05)?	Yes
4	175
	5				Data analyzed
	28				Sample size, column A	38
	5				Sample size, column B	42
	112

## Sheet: Fig 2B 
Particle Diameter (nm)	Concentration (particles/mL)				Descriptive statistics
1162.5	240578				Number of values	27
1237.5	561349
1312.5	3207711				Minimum	1163
1387.5	5854072				25% Percentile	1613
1462.5	8099469				Median	2138
1537.5	5693686				75% Percentile	2663
1612.5	5132337				Maximum	3338
1687.5	3287903				Range	2175
1762.5	2726554
1837.5	2646361				95% CI of median
1912.5	1283084				Actual confidence level	98.08%
1987.5	1202891				Lower confidence limit	1688
2062.5	721735				Upper confidence limit	2588
2137.5	481157
2212.5	320771				Mean	2151
2287.5	481157				Std. Deviation	619.9
2362.5	240578				Std. Error of Mean	119.3
2437.5	240578
2512.5	240578
2587.5	320771
2662.5	80192.8
2737.5	80192.8
2812.5	160386
2887.5	80192.8
2962.5	80192.8
3187.5	80192.8
3337.5	80192.8

## Sheet: Fig 2D
GO Biological process	logbase2 enrichment					Biological Process	FDR	Fold enrichment	Log(2)Fold enrichment	#number of proteins involved
protein N-linked glycosylation	1.65136					protein N-linked glycosylation	12.4879	3.1413	1.65136	9
lipid localization	1.77576					lipid localization	0.0184932	3.42417	1.77576	19
lipid modification	1.83102					lipid modification	0.0717087	3.55789	1.83102	16
cell-cell junction organization	1.84662					cell-cell junction organization	35.1422	3.59656	1.84662	6
regeneration	1.91732					regeneration	0.00231241	3.77721	1.91732	20
ribose phosphate biosynthetic process	1.9574					ribose phosphate biosynthetic process	0.00150476	3.88361	1.9574	20
epiboly	2.0244					epiboly	2.60507	4.06824	2.0244	9
organic acid metabolic process	2.05126					organic acid metabolic process	1.18267e-21	4.14468	2.05126	72
response to hypoxia	2.14779					response to hypoxia	1.47925	4.43147	2.14779	9
hexose metabolic process	2.36201					hexose metabolic process	0.0781603	5.14084	2.36201	11
ER-associated ubiquitin-dependent protein catabolic process	2.38312					ER-associated ubiquitin-dependent protein catabolic process	3.33543	5.21663	2.38312	7
single-organism carbohydrate catabolic process	2.46329					single-organism carbohydrate catabolic process	0.0149651	5.51472	2.46329	12
cellular aldehyde metabolic process	2.94872					cellular aldehyde metabolic process	0.372328	7.72061	2.94872	7
mitochondrial electron transport, ubiquinol to cytochrome c	3.66974					mitochondrial electron transport, ubiquinol to cytochrome c	0.106846	12.7263	3.66974	12

## Sheet: Fig 2F
Secondary Alone	Annexin V	MIF			Descriptive statistics
0	68	27				Secondary Alone	Annexin V	MIF
0	42	17			Number of values	21	35	21
0	75	18
0	39	84			Minimum	0	2	6
0	2	56			Maximum	0	105	84
0	15	36			Range	0	103	78
0	53	6
0	12	11			Mean	0	29.34	28.9
0	18	42			Std. Deviation	0	24.62	20.04
0	68	8			Std. Error of Mean	0	4.161	4.373
0	8	11
0	17	58
0	17	51
0	10	39
0	16	17
0	6	24
0	10	17
0	21	32
0	46	13
0	63	22
0	28	18
	18
	53
	26
	21
	36
	105
	11
	15
	10
	56
	9
	15
	7
	11

## Sheet: Fig  3C
DMSO			MTZ			MTZ + 10 uM 4-IPP			MTZ + 60 uM ISO-1						Descriptive statistics
7	21	26	119	282	145	11	127	0	45	69	0					DMSO	MTZ	MTZ + 10 uM 4-IPP	MTZ + 60 uM ISO-1
10	5	9	255	37	114	13	21	100	25	143	5				Number of values	35	37	40	52
15	20	7	166	176	140	29	161	219	5	27	68
12	17	26	66	166	126	13	28	97	50	65	59				Minimum	2	1	0	0
6	45	19	34	204	62	8	1	1	8	120	30				Maximum	45	358	219	186
27	8	24	15	263	210	120	1	89	4	64	51				Range	43	357	219	186
9	9	9	57	130	169	133	204	9	103	60	16
14	7	21	239	1	178	39	37	55	2	57	52				Mean	15.86	146.1	53.5	47.77
	17	36	56	70	212	0	4	0	4	37	0				Std. Deviation	9.644	85.56	63.34	49.72
11	12	5	258	182	163	9	0	75	105	134	0				Std. Error of Mean	1.63	14.07	10.01	6.895
23	8	24	47		251	1	14	0	6	161	10
28	2	16	174		156	1		2	24	114	25
			45		358	34		105	10	186	2
			79			145		68	121	91	1				Two-way ANOVA
						166			115	126	23
									17		11				Table Analyzed	4IPP and ISO
									8		0
											5				Two-way ANOVA	Ordinary
											0				Alpha	0.05
											20
															Source of Variation	% of total variation	P value	P value summary	Significant?
															Row Factor	7.524	0.4194	ns	No
															Column Factor	37.94	<0.0001	****	Yes
															ANOVA table	SS (Type III)	DF	MS	F (DFn, DFd)	P value
															Row Factor	67549	19	3555	F (19, 141) = 1.041	P=0.4194
															Column Factor	340585	3	113528	F (3, 141) = 33.23	P<0.0001
															Residual	481716	141	3416
															Data summary
															Number of columns (Column Factor)	4
															Number of rows (Row Factor)	20
															Number of values	164
															Multiple comparisons
															Compare column means (main column effect)
															Number of families	1
															Number of comparisons per family	6
															Alpha	0.05
															Tukey's multiple comparisons test	Mean Diff.	95.00% CI of diff.	Below threshold?	Summary	Adjusted P Value
															DMSO vs. MTZ	-128.9	-165.2 to -92.59	Yes	****	<0.0001
															DMSO vs. MTZ + 10 uM 4-IPP	-32.65	-68.36 to 3.052	No	ns	0.0861
															DMSO vs. MTZ + 60 uM ISO-1	-31.68	-66.68 to 3.322	No	ns	0.0912
															MTZ vs. MTZ + 10 uM 4-IPP	96.23	61.34 to 131.1	Yes	****	<0.0001
															MTZ vs. MTZ + 60 uM ISO-1	97.2	63.52 to 130.9	Yes	****	<0.0001
															MTZ + 10 uM 4-IPP vs. MTZ + 60 uM ISO-1	0.974	-32.02 to 33.97	No	ns	0.9998
															Test details	Mean 1	Mean 2	Mean Diff.	SE of diff.	N1	N2	q	DF
															DMSO vs. MTZ	10.67	139.6	-128.9	13.96	35	37	13.06	141
															DMSO vs. MTZ + 10 uM 4-IPP	10.67	43.33	-32.65	13.73	35	40	3.363	141
															DMSO vs. MTZ + 60 uM ISO-1	10.67	42.35	-31.68	13.46	35	52	3.328	141
															MTZ vs. MTZ + 10 uM 4-IPP	139.6	43.33	96.23	13.42	37	40	10.14	141
															MTZ vs. MTZ + 60 uM ISO-1	139.6	42.35	97.2	12.95	37	52	10.61	141
															MTZ + 10 uM 4-IPP vs. MTZ + 60 uM ISO-1	43.33	42.35	0.974	12.69	40	52	0.1085	141

## Sheet: Fig 3D
No Injection, + MTZ			MIF FO CRISPR, +MTZ
164	32	103	95	204	2			Unpaired Test
74	144	189	151	18	65
120	12	43	26	5	47			Column B	MIF-1 CRISPR
83	23	255	42	83	21			vs.	vs.
160	4	86	12	2	221			Column A	No Injection
117	3	57	132	3	32
91	245	8	43	151	17			Unpaired t test
68	48	29	99	8	1			P value	0.0003
295	3	182	269	17	132			P value summary	***
37	3	66	45	10	14			Significantly different (P < 0.05)?	Yes
168	31	115	21	10	8			One- or two-tailed P value?	Two-tailed
279	3	19	258	0	12			t, df	t=3.923, df=44
147	183	28	0	40	30
25	65	110	23	6	68			How big is the difference?
8	3	62	33	10	87			Mean of column A	92.39
138	3	221		12	9			Mean of column B	48.98
101	139	110		6	13			Difference between means (B - A) ± SEM	-43.40 ± 11.06
89	11	73		55	12			95% confidence interval	-65.70 to -21.10
4	8	185		23	13			R squared (eta squared)	0.2591
166	112	348		39	30
	34	99			23			F test to compare variances
	34	171						F, DFn, Dfd	1.671, 21, 23
		177						P value	0.2323
		47						P value summary	ns
								Significantly different (P < 0.05)?	No

## Sheet: Fig 3E
No Injection, + MTZ			CD74a FO CRISPR, + MTZ					two-tailed t-test
203	114	10	232	41	10
126	32	34	25	113	34			Column C	CD74a CRISPR, MTZ
42	139	9	66	1	9			vs.	vs.
45	148	7	65	7	7			Column B	no inj, MTZ
86	104	123	55	32	123
22	210	63	55	46	63			Unpaired t test
120	98	44	74	31	44			P value	0.0137
159	32	115	105	115	115			P value summary	*
118	177	243	77	46	243			Significantly different (P < 0.05)?	Yes
141	119	8	0	206	8			One- or two-tailed P value?	Two-tailed
101	5	115	0	12				t, df	t=2.557, df=49
132	139	210	100	91
140	11	118	50	28				How big is the difference?
70	183	196	60	33				Mean of column B	103.9
	63	210	30	18				Mean of column C	68.9
	124	6	108	262				Difference between means (C - B) ± SEM	-35.04 ± 13.70
	105	97	14	39				95% confidence interval	-62.57 to -7.499
	76	189	14	24				R squared (eta squared)	0.1177
	52	129		44
		60		210				F test to compare variances
		113		12				F, DFn, Dfd	2.211, 27, 22
		67		28				P value	0.0613
		188		161				P value summary	ns
				34				Significantly different (P < 0.05)?	No
				27
				152
								Descriptive statistics
									no inj, DMSO	no inj, MTZ	CD74a CRISPR, MTZ
								Number of values	24	56	54
								Minimum	0	5	0
								Maximum	32	243	262
								Range	32	238	262
								Mean	7.333	103.4	66.65
								Std. Deviation	7.335	63.29	66.03
								Std. Error of Mean	1.497	8.458	8.985

## Sheet: Fig 3F
No Injection, + MTZ			CD74b FO CRISPR, +MTZ					Descriptive statistics
32	103	7	12	68	19				No Injection	CD74b CRISPR
144	189	130	23	169	107			Number of values	62	61
	43	95	4	87	22
12	255	116	17	2	3			Minimum	3	1
23	86	91	3	32	118			Maximum	348	169
4	57	110	2	14	13			Range	345	168
3	8	73	37	8	54
245	29	33	10	13	127			Mean	87.55	39.85
48	182	32	34	18	15			Std. Deviation	77.37	41.29
3	66	135	6	23	131			Std. Error of Mean	9.825	5.286
3	115	4	2	22	37
31	19	151	29	32	40
3	28	174	27	1	92
183	110	137	1	140	4			Two-tailed t-test
65	62	195	12	86	40
3	221	19		5	72			Column B	CD74 CRISPR
3	110			95	6			vs.	vs.
139	73			69	11			Column A	No Injection
11	185			68
8	348			56				Unpaired t test
112	99			55				P value	<0.0001
34	171			1				P value summary	****
34	177			70				Significantly different (P < 0.05)?	Yes
	47			12				One- or two-tailed P value?	Two-tailed
				9				t, df	t=5.476, df=50
				28
				101				How big is the difference?
				17				Mean of column A	88.1
								Mean of column B	40.4
								Difference between means (B - A) ± SEM	-47.69 ± 8.709
								95% confidence interval	-65.19 to -30.20
								R squared (eta squared)	0.3749
								F test to compare variances
								F, DFn, Dfd	2.245, 23, 27
								P value	0.0454
								P value summary	*
								Significantly different (P < 0.05)?	Yes

[truncated: 12 more sheets: Fig 3G, Fig 3I, Fig 4D , Fig 4H, Fig 5C, Fig 5D , Fig 5E, Fig 6B, Fig 6D, Fig 6E, Fig 6F, Fig 6G]
