# Supplementary material for: Apoptotic extracellular vesicles carrying Mif regulate macrophage recruitment and compensatory proliferation in neighboring epithelial stem cells during tissue maintenance
Source: PLoS Biol. 2024 Nov 4;22(11):e3002194. doi: 10.1371/journal.pbio.3002194 (PMC11578469; doi:10.1371/journal.pbio.3002194)
Supplement: S2 Data — (XLSX) [file pbio.3002194.s017.xlsx]

## Sheet: SFig 1B
Time	Larvae 1	Larvae 2	Larvae 3		Standard deviation	SEM
0	7	10	11		1.69967
1	13	12	12		0.471405
2	13	12	13		0.471405
3	14	12	15		1.24722
4	13	13	9		1.88562
5	15	14	13		0.816497
6	15	16	11		2.16025
7	19	13	15		2.49444
8	21	21	20		0.471405
9	27	26	16		4.96655
10	32	24	15		6.94422
11	26	19	15		4.54606
12	22	21	15		3.09121
13	25	19	27		3.39935
14	32	17	22		6.2361
15	30	16	20		5.88784
16	28	16	22		4.89898
17	24	13	20		4.54606
18	4	14	3		4.96655
19	7	20	5		6.64998
20	8	20	8		5.65685
21	6	18	8		5.24934
22	7	16	9		3.85861
23	7	20	7		6.12826

## Sheet: SFig 1D
	0hpt	8hpt	18hpt	24hpt			descriptive statistics
Fish 1	224	191	17	48				0hpt	8hpt	18hpt	24hpt
Fish 2	161	159	39	18			Number of values	3	4	3	4
Fish 3	137	91	45	21
Fish 4		72		57			Minimum	137	72	17	18
							Maximum	224	191	45	57
							Range	87	119	28	39
							Mean	174	128.3	33.67	36
							Std. Deviation	44.93	56.08	14.74	19.44
							Std. Error of Mean	25.94	28.04	8.511	9.721
							One-way ANOVA
							Table Analyzed	Number dying cells
							Data sets analyzed	A, C-E
							ANOVA summary
							F	10.68
							P value	0.0018
							P value summary	**
							Significant diff. among means (P < 0.05)?	Yes
							R squared	0.7621
							Brown-Forsythe test
							F (DFn, DFd)	3.195 (3, 10)
							P value	0.0711
							P value summary	ns
							Are SDs significantly different (P < 0.05)?	No
							Bartlett's test
							Bartlett's statistic (corrected)
							P value
							P value summary
							Are SDs significantly different (P < 0.05)?
							ANOVA table	SS	DF	MS	F (DFn, DFd)	P value
							Treatment (between columns)	48176	3	16059	F (3, 10) = 10.68	P=0.0018
							Residual (within columns)	15041	10	1504
							Total	63217	13
							Data summary
							Number of treatments (columns)	4
							Number of values (total)	14
							Multiple comparisons
							Number of families	1
							Number of comparisons per family	6
							Alpha	0.05
							Tukey's multiple comparisons test	Mean Diff.	95.00% CI of diff.	Below threshold?	Summary	Adjusted P Value
							0 vs. 8	45.75	-44.87 to 136.4	No	ns	0.4491	A-C
							0 vs. 18	140.3	43.45 to 237.2	Yes	**	0.0058	A-D
							0 vs. 24	138	47.38 to 228.6	Yes	**	0.0042	A-E
							8 vs. 18	94.58	3.962 to 185.2	Yes	*	0.0404	C-D
							8 vs. 24	92.25	8.351 to 176.1	Yes	*	0.0308	C-E
							18 vs. 24	-2.333	-92.96 to 88.29	No	ns	0.9998	D-E
							Test details	Mean 1	Mean 2	Mean Diff.	SE of diff.	n1	n2	q	DF
							0 vs. 8	174	128.3	45.75	29.62	3	4	2.184	10
							0 vs. 18	174	33.67	140.3	31.67	3	3	6.267	10
							0 vs. 24	174	36	138	29.62	3	4	6.589	10
							8 vs. 18	128.3	33.67	94.58	29.62	4	3	4.516	10
							8 vs. 24	128.3	36	92.25	27.42	4	4	4.757	10
							18 vs. 24	33.67	36	-2.333	29.62	3	4	0.1114	10

## Sheet: SFig 2B
Secondary alone	Annexin V	HSP70	D-DT				Descriptive statistics
0	93	17	0					Secondary alone	Annexin V	HSP70	D-DT
0	40	32	0				Number of values	27	39	16	20
0		12	2
0	53	3	12				Minimum	0	2	0	0
0	34	0	2				Maximum	0	180	52	13
0	84	4	13				Range	0	178	52	13
0	60	3	2
0	51	12	1				Mean	0	41.64	13.19	4.35
0	180	13	4				Std. Deviation	0	34.5	13.48	3.774
0	14	8	0				Std. Error of Mean	0	5.524	3.37	0.8438
0	37	11	9
0	20	52	2
0	74	4	5				One-way ANOVA
0	54	20	6				Table Analyzed	ddt hsp70 combination
0	9	20	4				Data sets analyzed	A-D
0	29	0	4
0	21		8				ANOVA summary
0	46		6				F	23.42
0	63		2				P value	<0.0001
0	28		5				P value summary	****
0	18						Significant diff. among means (P < 0.05)?	Yes
0	53						R squared	0.4175
0	26
0	21						Brown-Forsythe test
0	36						F (DFn, DFd)	15.75 (3, 98)
0	105						P value	<0.0001
0	11						P value summary	****
	15						Are SDs significantly different (P < 0.05)?	Yes
	10
	56						Bartlett's test
	9						Bartlett's statistic (corrected)
	15						P value
	7						P value summary
	11						Are SDs significantly different (P < 0.05)?
	68
	42						ANOVA table	SS	DF	MS	F (DFn, DFd)	P value
	75						Treatment (between columns)	34570	3	11523	F (3, 98) = 23.42	P<0.0001
	39						Residual (within columns)	48224	98	492.1
	2						Total	82793	101
	15
							Data summary
							Number of treatments (columns)	4
							Number of values (total)	102
							Multiple comparisons
							Number of families	1
							Number of comparisons per family	6
							Alpha	0.05
							Tukey's multiple comparisons test	Mean Diff.	95.00% CI of diff.	Below threshold?	Summary	Adjusted P Value
							Secondary alone vs. Annexin V	-41.64	-56.16 to -27.13	Yes	****	<0.0001	A-B
							Secondary alone vs. HSP70	-13.19	-31.48 to 5.104	No	ns	0.2415	A-C
							Secondary alone vs. D-DT	-4.35	-21.45 to 12.75	No	ns	0.9101	A-D
							Annexin V vs. HSP70	28.45	11.24 to 45.67	Yes	***	0.0002	B-C
							Annexin V vs. D-DT	37.29	21.35 to 53.24	Yes	****	<0.0001	B-D
							HSP70 vs. D-DT	8.838	-10.61 to 28.28	No	ns	0.636	C-D
							Test details	Mean 1	Mean 2	Mean Diff.	SE of diff.	n1	n2	q	DF
							Secondary alone vs. Annexin V	0	41.64	-41.64	5.554	27	39	10.6	98
							Secondary alone vs. HSP70	0	13.19	-13.19	6.999	27	16	2.665	98
							Secondary alone vs. D-DT	0	4.35	-4.35	6.544	27	20	0.94	98
							Annexin V vs. HSP70	41.64	13.19	28.45	6.586	39	16	6.11	98
							Annexin V vs. D-DT	41.64	4.35	37.29	6.101	39	20	8.644	98
							HSP70 vs. D-DT	13.19	4.35	8.838	7.44	16	20	1.68	98

## Sheet: SFig 2D
DMSO	MTZ
2914.19	2552.25
2862.34	3066.06
3335.16	3878.57
3277.69	4696.36
3065.07	4206.01
3394.87	3719.58
3359.02	3310.38
3635.65	4517.89
3495.77	3852.92
2626.6	3110.69
3235.33	4919.55
2846.94	5067.93
3757.45	4419.39
3092.91	4601.44
3630.8	3752.46
3786.81	3530.6
3075.18	3688.66
3043.95	3411.65
3005.29	3428.01
3338.22	3336.96
3029.89	3369.15
3277.12	3384.04
3333.26	4383.59
3199.88	3801.76
4120.69	3631.81
3854.42	3717.96
3037.54	3548.47
3076.82	3231.83
3670.64	3773.24
3034.58	3448.85
2927.75	4349.76
3230.34	4245.08
2988.03
4402.72
3664.47
4607.15
3339.85	Control avg
Normalized						Descriptive statistics
DMSO	MTZ						DMSO	MTZ
0.872553	0.764182					Number of values	36	32
0.857026	0.918025
0.998596	1.1613					Minimum	0.7864	0.7642
0.981389	1.40616					Maximum	1.379	1.517
0.917728	1.25934					Range	0.593	0.7532
1.01647	1.1137
1.00574	0.991176					Mean	1	1.141
1.08857	1.35272					Std. Deviation	0.1306	0.1745
1.04669	1.15362					Std. Error of Mean	0.02177	0.03085
0.786443	0.931387
0.968707	1.47299
0.852417	1.51741					Unpaired t-test
1.12504	1.32323
0.926064	1.37774					Table Analyzed	50 x 50 tile normalized
1.08712	1.12354
1.13383	1.05711					Column B	MTZ
0.920755	1.10444					vs.	vs.
0.911403	1.0215					Column A	DMSO
0.899829	1.0264
0.999513	0.999136					Unpaired t test
0.907193	1.00877					P value	0.0003
0.981218	1.01323					P value summary	***
0.998026	1.31251					Significantly different (P < 0.05)?	Yes
0.958091	1.1383					One- or two-tailed P value?	Two-tailed
1.23379	1.08742					t, df	t=3.800, df=66
1.15407	1.11321
0.909484	1.06246					How big is the difference?
0.921245	0.967658					Mean of column A	1
1.09904	1.12976					Mean of column B	1.141
0.908598	1.03264					Difference between means (B - A) ± SEM	0.1411 ± 0.03712
0.876612	1.30238					95% confidence interval	0.06696 to 0.2152
0.967211	1.27104					R squared (eta squared)	0.1795
0.894659
1.31824						F test to compare variances
1.0972						F, DFn, Dfd	1.785, 31, 35
1.37945						P value	0.0982
						P value summary	ns
						Significantly different (P < 0.05)?	No
						Data analyzed
						Sample size, column A	36
						Sample size, column B	32

## Sheet: SFig 3C
Cut site 1														Cut site 2
Label	ICE	KO-Score	KI-Score	ICE d	R Squared	Mean Discord Before	Mean Discord After	Guide Sequences	Edit Sample Quality Score	Notes				Label	ICE	KO-Score	KI-Score	ICE d	R Squared	Mean Discord Before	Mean Discord After	Guide Sequences	Control Sample Quality Score	Edit Sample Quality Score	Notes
MIFg1g3_band1_9-MIF_Reverse_A_187	94	80	None	94	0.95	0.0427543	0.71114	TGAGCGAGCAGAGCGCACAC	62					MIFg1g3_band1_1-MIF_fulllength_forward	69	4		72	0.97	0.0882669	0.532319	TGCTAAAGACTCGGTTCCGG	61	61
MIFg1g3_band1_16-MIF_Reverse_A_187	3	3	None	9	1	0.0250056	0.356696	TGAGCGAGCAGAGCGCACAC	62					MIFg1g3_band1_15-MIF_fulllength_forward	75	3		77	0.97	0.0854898	0.572286	TGCTAAAGACTCGGTTCCGG	61	61
MIFg1g3_band1_4-MIF_Reverse_A_187	91	85	None	94	0.94	0.0477386	0.690735	TGAGCGAGCAGAGCGCACAC	62					MIFg1g3_band1_16-MIF_fulllength_forward	0	0		4	1	0.0736978	0.076262	TGCTAAAGACTCGGTTCCGG	61	61
MIFg1g3_band1_2-MIF_Reverse_A_187	93	74	None	96	0.94	0.0303626	0.719646	TGAGCGAGCAGAGCGCACAC	62					MIFg1g3_band1_8-MIF_fulllength_forward	77	16		78	0.96	0.0786262	0.613269	TGCTAAAGACTCGGTTCCGG	61	61
MIFg1g3_band1_12-MIF_Reverse_A_187	99	99	None	92	0.99	0.0313405	0.715679	TGAGCGAGCAGAGCGCACAC	62					MIFg1g3_band1_13-MIF_fulllength_forward	5	0		13	0.99	0.0666105	0.133445	TGCTAAAGACTCGGTTCCGG	61	61
MIFg1g3_band1_10-MIF_Reverse_A_187	94	88	None	96	0.94	0.0457855	0.714144	TGAGCGAGCAGAGCGCACAC	62					MIFg1g3_band1_4-MIF_fulllength_forward	57	11		62	0.96	0.0872237	0.452688	TGCTAAAGACTCGGTTCCGG	61	61
MIFg1g3_band1_13-MIF_Reverse_A_187	19	15	None	27	0.99	0.0275374	0.236303	TGAGCGAGCAGAGCGCACAC	62					MIFg1g3_band1_2-MIF_fulllength_forward	74	10		77	0.97	0.0795129	0.561426	TGCTAAAGACTCGGTTCCGG	61	61
MIFg1g3_band1_15-MIF_Reverse_A_187	92	69	None	92	0.95	0.0335365	0.708577	TGAGCGAGCAGAGCGCACAC	62					MIFg1g3_band1_6-MIF_fulllength_forward	90	28		91	0.95	0.0817132	0.663186	TGCTAAAGACTCGGTTCCGG	61	61
MIFg1g3_band1_6-MIF_Reverse_A_187	95	82	None	97	0.95	0.0363905	0.726783	TGAGCGAGCAGAGCGCACAC	62					MIFg1g3_band1_5-MIF_fulllength_forward	55	9		62	0.95	0.0795589	0.45785	TGCTAAAGACTCGGTTCCGG	61	61
MIFg1g3_band1_5-MIF_Reverse_A_187	91	52	None	95	0.95	0.0367791	0.68599	TGAGCGAGCAGAGCGCACAC	62					MIFg1g3_band1_10-MIF_fulllength_forward	83	4		83	0.98	0.0677297	0.59186	TGCTAAAGACTCGGTTCCGG	61	61
MIFg1g3_band1_8-MIF_Reverse_A_187	93	93	None	100	0.93	0.0464618	0.732027	TGAGCGAGCAGAGCGCACAC	62					MIFg1g3_band1_11-MIF_fulllength_forward	73	7		75	0.97	0.0631448	0.539727	TGCTAAAGACTCGGTTCCGG	61	61
MIFg1g3_band1_11-MIF_Reverse_A_187	95	72	None	98	0.95	0.033719	0.723733	TGAGCGAGCAGAGCGCACAC	62					MIFg1g3_band1_9-MIF_fulllength_forward	51	19		60	0.95	0.0903929	0.4422	TGCTAAAGACTCGGTTCCGG	61	61
MIFg1g3_band1_1-MIF_Reverse_A_187	99	0	None	91	0.99	0.0382348	0.705049	TGAGCGAGCAGAGCGCACAC	62					MIFg1g3_band1_12-MIF_fulllength_forward	98	8		95	0.98	0.0824388	0.697873	TGCTAAAGACTCGGTTCCGG	61	61

## Sheet: SFig  3G
Cut Site 1														Cut site 2
Label	ICE	KO-Score	KI-Score	ICE d	R Squared	Mean Discord Before	Mean Discord After	Guide Sequences	Edit Sample Quality Score					Label	ICE	KO-Score	KI-Score	ICE d	R Squared	Mean Discord Before	Mean Discord After	Guide Sequences	Edit Sample Quality Score	Notes	Indels
CD74aCRISPR_5-CD74a_forward	20	14	None	29	0.96	0.0314002	0.256863	GCTGAATCAGAGACTCGTTC	None					CD74aCRISPR_4-CD74a_forward	28	28	None	68	0.53	0.103679	0.568547	TCCTGGGTCGAGGTGATGCA	None	Last guide at position 497 of 718, consider repositioning primers around the cutsites.	{'0': 25.0, '-1': 6.0, '-4': 1.0, '-7': 4.0, '-10': 9.0, '-11': 2.0, '-14': 6.0}
CD74aCRISPR_8-CD74a_forward	65	54	None	83	0.76	0.0339147	0.662667	GCTGAATCAGAGACTCGTTC	None					CD74aCRISPR_8-CD74a_forward	64	27	None	90	0.64	0.0721246	0.685683	TCCTGGGTCGAGGTGATGCA	None	Last guide at position 497 of 718, consider repositioning primers around the cutsites.	{'-6': 19.0, '-9': 5.0, '-10': 27.0, '-12': 13.0}
CD74aCRISPR_1-CD74a_forward	68	43	None	85	0.8	0.0357441	0.648242	GCTGAATCAGAGACTCGTTC	None					CD74aCRISPR_10-CD74a_forward	35	30	None	50	0.83	0.0685769	0.506366	TCCTGGGTCGAGGTGATGCA	None	Last guide at position 497 of 718, consider repositioning primers around the cutsites.	{'0': 48.0, '-3': 5.0, '-10': 29.0, '-13': 1.0}
CD74aCRISPR_15-CD74a_forward	68	42	None	96	0.68	0.0521484	0.706496	GCTGAATCAGAGACTCGTTC	None					CD74aCRISPR_6-CD74a_forward	72	57	None	89	0.72	0.0647897	0.698713	TCCTGGGTCGAGGTGATGCA	None	Last guide at position 497 of 718, consider repositioning primers around the cutsites.	{'3': 10.0, '-7': 2.0, '-9': 5.0, '13': 21.0, '-10': 5.0, '-32': 29.0}
CD74aCRISPR_4-CD74a_forward	46	41	None	71	0.76	0.0552623	0.564363	GCTGAATCAGAGACTCGTTC	None					CD74aCRISPR_3-CD74a_forward	35	35	None	58	0.72	0.106008	0.483105	TCCTGGGTCGAGGTGATGCA	None	Last guide at position 497 of 718, consider repositioning primers around the cutsites.	{'0': 37.0, '-1': 18.0, '-7': 6.0, '-10': 7.0, '-11': 4.0}
CD74aCRISPR_3-CD74a_forward	35	35	None	61	0.74	0.0585257	0.4826	GCTGAATCAGAGACTCGTTC	None					CD74aCRISPR_13-CD74a_forward	8	8	None	19	0.97	0.0508202	0.209639	TCCTGGGTCGAGGTGATGCA	None	Last guide at position 497 of 718, consider repositioning primers around the cutsites.	{'0': 89.0, '-10': 8.0}
CD74aCRISPR_16-CD74a_forward	73	48	None	87	0.82	0.0382748	0.66787	GCTGAATCAGAGACTCGTTC	None					CD74aCRISPR_2-CD74a_forward	77	77	None	82	0.77	0.109379	0.654433	TCCTGGGTCGAGGTGATGCA	None	Last guide at position 497 of 718, consider repositioning primers around the cutsites.	{'-10': 60.0, '-11': 17.0}
CD74aCRISPR_6-CD74a_forward	79	58	None	97	0.79	0.0294053	0.737278	GCTGAATCAGAGACTCGTTC	None					CD74aCRISPR_1-CD74a_forward	48	48	None	78	0.55	0.0764111	0.616072	TCCTGGGTCGAGGTGATGCA	None	Last guide at position 497 of 718, consider repositioning primers around the cutsites.	{'0': 7.0, '-7': 14.0, '-10': 22.0, '-11': 4.0, '-13': 2.0, '-39': 6.0}
CD74aCRISPR_10-CD74a_forward	39	24	None	51	0.9	0.0398161	0.476416	GCTGAATCAGAGACTCGTTC	None					CD74aCRISPR_5-CD74a_forward	19	16	None	28	0.95	0.0486191	0.264313	TCCTGGGTCGAGGTGATGCA	None	Last guide at position 497 of 718, consider repositioning primers around the cutsites.	{'0': 76.0, '-3': 3.0, '-10': 16.0}
CD74aCRISPR_13-CD74a_forward	13	10	None	22	0.98	0.0366845	0.206573	GCTGAATCAGAGACTCGTTC	None					CD74aCRISPR_14-CD74a_forward	30	26	None	45	0.84	0.0731485	0.515145	TCCTGGGTCGAGGTGATGCA	None	Last guide at position 497 of 718, consider repositioning primers around the cutsites.	{'0': 54.0, '-3': 4.0, '-10': 25.0, '-13': 1.0}
CD74aCRISPR_12-CD74a_forward	67	48	None	87	0.72	0.0360016	0.661355	GCTGAATCAGAGACTCGTTC	None					CD74aCRISPR_16-CD74a_forward	53	53	None	84	0.55	0.0818784	0.651122	TCCTGGGTCGAGGTGATGCA	None	Last guide at position 497 of 718, consider repositioning primers around the cutsites.	{'0': 2.0, '-7': 15.0, '-10': 18.0, '-11': 6.0, '-35': 14.0}
CD74aCRISPR_14-CD74a_forward	36	28	None	47	0.91	0.0481945	0.478437	GCTGAATCAGAGACTCGTTC	None

## Sheet: SFig 3K
Cut site 1														Cut site 2
Label	ICE	KO-Score	KI-Score	ICE d	R Squared	Mean Discord Before	Mean Discord After	Guide Sequences	Edit Sample Quality Score	Notes				Label	ICE	KO-Score	KI-Score	ICE d	R Squared	Mean Discord Before	Mean Discord After	Guide Sequences	Edit Sample Quality Score
CD74b_g1g12_9-CD74bfull_forward	77	67	None	68	0.91	0.157574	0.633088	TTAACATGGGACCTCAGCCA	50					CD74b_g1g12_3-CD74bfull_reverse	0	0	none	4	1	0.152108	0.423815	GGCGGTCTCCTCGTCTCTCC
CD74b_g1g12_11-CD74bfull_forward	62	36	None	63	0.9	0.159131	0.526177	TTAACATGGGACCTCAGCCA	43					CD74b_g1g12_5-CD74bfull_reverse	75	75	none	82	0.93	0.0916908	0.666322	GGCGGTCTCCTCGTCTCTCC
CD74b_g1g12_12-CD74bfull_forward	97	18	None	87	0.97	0.166667	0.65478	TTAACATGGGACCTCAGCCA	49					CD74b_band2-CD74bfull_reverse	75	74	none	80	0.95	0.141234	0.599588	GGCGGTCTCCTCGTCTCTCC
CD74b_g1g12_15-CD74bfull_forward	12	9	None	19	0.98	0.156779	0.339639	TTAACATGGGACCTCAGCCA	50					CD74b_g1g12_14-CD74bfull_reverse	68	65	none	75	0.94	0.114837	0.632839	GGCGGTCTCCTCGTCTCTCC
CD74b_g1g12_3-CD74bfull_forward	0	0	None	3	1	0.15907	0.12618	TTAACATGGGACCTCAGCCA	50					CD74b_g1g12_2-CD74bfull_reverse	23	23	none	33	0.98	0.0939498	0.520715	GGCGGTCTCCTCGTCTCTCC
CD74b_g1g12_6-CD74bfull_forward	85	82	None	71	0.9	0.153597	0.663361	TTAACATGGGACCTCAGCCA	46					CD74b_band3-CD74bfull_reverse	58	56	none	67	0.94	0.0987085	0.638811	GGCGGTCTCCTCGTCTCTCC
CD74b_g1g12_8-CD74bfull_forward	84	71	None	81	0.84	0.157704	0.692915	TTAACATGGGACCTCAGCCA	50					CD74b_g1g12_10-CD74bfull_reverse	51	50	none	60	0.94	0.140979	0.584375	GGCGGTCTCCTCGTCTCTCC
CD74b_g1g12_14-CD74bfull_forward	91	57	None	81	0.93	0.147649	0.69969	TTAACATGGGACCTCAGCCA	47					CD74b_g1g12_1-CD74bfull_reverse	42	42	none	51	0.96	0.0628212	0.560673	GGCGGTCTCCTCGTCTCTCC
CD74b_g1g12_7-CD74bfull_forward	92	73	None	81	0.94	0.141514	0.687897	TTAACATGGGACCTCAGCCA	48					CD74b_g1g12_4-CD74bfull_reverse	32	31	none	42	0.97	0.10251	0.532855	GGCGGTCTCCTCGTCTCTCC
CD74b_g1g12_10-CD74bfull_forward	89	42	None	78	0.95	0.151809	0.668115	TTAACATGGGACCTCAGCCA	54					CD74b_g1g12_6-CD74bfull_reverse	83	80	none	88	0.95	0.0977964	0.671752	GGCGGTCTCCTCGTCTCTCC
														CD74b_g1g12_8-CD74bfull_reverse	87	86	none	91	0.94	0.115387	0.699059	GGCGGTCTCCTCGTCTCTCC
														CD74b_g1g12_7-CD74bfull_reverse	74	73	none	78	0.95	0.0828046	0.640969	GGCGGTCTCCTCGTCTCTCC
														CD74b_g1g12_15-CD74bfull_reverse	1	1	none	8	1	0.101674	0.451128	GGCGGTCTCCTCGTCTCTCC
														CD74b_g1g12_11-CD74bfull_reverse	59	57	none	67	0.94	0.100191	0.617319	GGCGGTCTCCTCGTCTCTCC
														CD74b_g1g12_13-CD74bfull_reverse	51	50	none	60	0.96	0.0898302	0.392204	GGCGGTCTCCTCGTCTCTCC
														CD74b_g1g12_9-CD74bfull_reverse	65	64	none	73	0.94	0.104156	0.64779	GGCGGTCTCCTCGTCTCTCC

## Sheet: SFig 4A
Tyrosinase CRISPR, DMSO			Tyrosinase CRISPR, MTZ			No injection, DMSO			No injection, MTZ					Descriptive statistics
11	8		174	106	173	7	15	47	186	77	67				Tyrosinase CRISPR, DMSO	Tyrosinase CRISPR, MTZ	No inj, DMSO	No inj, MTZ
9	12		144	156	92	15	3	19	13	94	44			Number of values	23	40	41	59
16	7		79	1	54	5	2	74	60	191	12
14	14		31	37	282	5	10	28	4	187	87			Minimum	1	1	2	0
8	33		164	32	113	7	6	29	130	132	68			Maximum	50	282	74	323
19	1		35	74	33	2	6	12	2	123	228			Range	49	281	72	323
6	2		29	201	216	16	5	31	135	73	323
5	1		192	42	121	15	52	22	7	60	57			Mean	12.48	96.48	16.49	103
12	14		257	4	90	14	16	73	7	244	57			Std. Deviation	10.83	79.85	17.03	78.42
11	19		232	111	14	8	17	14	98	182	43			Std. Error of Mean	2.259	12.62	2.659	10.21
12	50		33	222	57	6	6	10	129	57	206
3			14	6	50	13	8	8	173	5	183
			19			5	4	21	42	64	46
			29			11			175	0	252
			9			9			5	138	51
			131						28					Two way ANOVA
									5					Table Analyzed	tyrosinase merged
									112
									199					Two-way ANOVA	Ordinary
									229					Alpha	0.05
									14
									212					Source of Variation	% of total variation	P value	P value summary	Significant?
									120					Row Factor	12.81	0.3782	ns	No
									196					Column Factor	28.42	<0.0001	****	Yes
									112
									106					ANOVA table	SS (Type III)	DF	MS	F (DFn, DFd)	P value
									52					Row Factor	115745	28	4134	F (28, 131) = 1.075	P=0.3782
									110					Column Factor	256881	3	85627	F (3, 131) = 22.27	P<0.0001
									66					Residual	503762	131	3846
														Data summary
														Number of columns (Column Factor)	4
														Number of rows (Row Factor)	29
														Number of values	163
														Multiple comparisons
														Compare column means (main column effect)
														Number of families	1
														Number of comparisons per family	6
														Alpha	0.05
														Tukey's multiple comparisons test	Mean Diff.	95.00% CI of diff.	Below threshold?	Summary	Adjusted P Value
														Tyrosinase CRISPR, DMSO vs. Tyrosinase CRISPR, MTZ	-87.39	-129.9 to -44.88	Yes	****	<0.0001
														Tyrosinase CRISPR, DMSO vs. No inj, DMSO	-8.696	-51.15 to 33.76	No	ns	0.9509
														Tyrosinase CRISPR, DMSO vs. No inj, MTZ	-92.69	-134.9 to -50.47	Yes	****	<0.0001
														Tyrosinase CRISPR, MTZ vs. No inj, DMSO	78.69	42.59 to 114.8	Yes	****	<0.0001
														Tyrosinase CRISPR, MTZ vs. No inj, MTZ	-5.301	-40.57 to 29.97	No	ns	0.9796
														No inj, DMSO vs. No inj, MTZ	-84	-119.0 to -48.95	Yes	****	<0.0001
														Test details	Mean 1	Mean 2	Mean Diff.	SE of diff.	N1	N2	q	DF
														Tyrosinase CRISPR, DMSO vs. Tyrosinase CRISPR, MTZ	14.3	101.7	-87.39	16.34	23	40	7.565	131
														Tyrosinase CRISPR, DMSO vs. No inj, DMSO	14.3	23	-8.696	16.31	23	41	0.7539	131
														Tyrosinase CRISPR, DMSO vs. No inj, MTZ	14.3	107	-92.69	16.22	23	59	8.08	131
														Tyrosinase CRISPR, MTZ vs. No inj, DMSO	101.7	23	78.69	13.87	40	41	8.022	131
														Tyrosinase CRISPR, MTZ vs. No inj, MTZ	101.7	107	-5.301	13.55	40	59	0.5531	131
														No inj, DMSO vs. No inj, MTZ	23	107	-84	13.47	41	59	8.822	131

## Sheet: SFig 4B
DMSO	MTZ	MTZ + 4IPP	MTZ + ISO-1	MTZ + Anti CD74	tyr F0 Crispr, +MTZ	mif F0 Crispr, +MTZ	cd74a F0 Crispr, +MTZ	cd74b F0 Crispr, +MTZ				Descriptive statistics
0	384	402	596	501	581	148	454	339					DMSO	MTZ	MTZ + 4IPP	MTZ + ISO-1	MTZ + Anti CD74	tyr F0 Crispr, +MTZ	mif F0 Crispr, +MTZ	cd74a F0 Crispr, +MTZ	cd74b F0 Crispr, +MTZ
0	490	610	390	79	1053	98	332	609				Number of values	36	34	31	22	25	20	20	17	22
0	256	697	608	641	334	257	719	520
0	228	705	902	573	729	686	385	775				Minimum	0	91	103	160	79	120	98	332	339
0	173	423	192	362	292	172	874	694				Maximum	0	1193	1024	1164	1019	1053	1784	1103	1487
0	810	476	393	569	174	193	652	608				Range	0	1102	921	1004	940	933	1686	771	1148
0	98	103	414	175	645	113	857	666
0	500	678	366	563	608	188	388	858				Mean	0	567.6	553.8	536.4	585	574.9	511.8	682.4	709.6
0	561	597	215	952	552	117	384	574				Std. Deviation	0	304.3	230	279.9	249.3	259.7	429.8	248.5	249.5
0	505	979	398	518	994	467	985	584				Std. Error of Mean	0	52.19	41.31	59.68	49.87	58.08	96.1	60.26	53.2
0	470	790	963	742	879	318	735	597
0	552	803	696	1019	656	571	765	678
0	181	412	883	359	507	512	1103	552
0	859	844	1164	839	461	667	936	744
0	1069	1024	368	359	120	792	683	1193				One-way ANOVA
0	546	397	664	801	345	1286	413	707				Table Analyzed	total number apoptotic bodies
0	803	526	276	979	412	422	936	754				Data sets analyzed	A-I
0	205	811	844	363	803	642		1487
0	91	407	649	898	867	1784		441				ANOVA summary
0	554	865	394	514	485	803		620				F	20.33
0	638	414	266	736				615				P value	<0.0001
0	274	482	160	521				997				P value summary	****
0	1193	222		443								Significant diff. among means (P < 0.05)?	Yes
0	380	362		766								R squared	0.4272
0	869	752		352
0	894	406										Brown-Forsythe test
0	373	525										F (DFn, DFd)	7.551 (8, 218)
0	829	461										P value	<0.0001
0	961	190										P value summary	****
0	1128	303										Are SDs significantly different (P < 0.05)?	Yes
0	306	503
0	714											Bartlett's test
0	834											Bartlett's statistic (corrected)
0	569											P value
0												P value summary
0												Are SDs significantly different (P < 0.05)?
												ANOVA table	SS	DF	MS	F (DFn, DFd)	P value
												Treatment (between columns)	11089812	8	1386227	F (8, 218) = 20.33	P<0.0001
												Residual (within columns)	14868026	218	68202
												Total	25957838	226
												Data summary
												Number of treatments (columns)	9
												Number of values (total)	227
												Multiple comparisons
												Number of families	1
												Number of comparisons per family	36
												Alpha	0.05
												Tukey's multiple comparisons test	Mean Diff.	95.00% CI of diff.	Below threshold?	Summary	Adjusted P Value
												DMSO vs. MTZ	-567.6	-763.2 to -371.9	Yes	****	<0.0001	A-B
												DMSO vs. MTZ + 4IPP	-553.8	-754.3 to -353.3	Yes	****	<0.0001	A-C
												DMSO vs. MTZ + ISO-1	-536.4	-757.8 to -315.0	Yes	****	<0.0001	A-D
												DMSO vs. MTZ + Anti CD74	-585	-798.0 to -371.9	Yes	****	<0.0001	A-E
												DMSO vs. tyr	-574.9	-803.1 to -346.6	Yes	****	<0.0001	A-F
												DMSO vs. mif	-511.8	-740.0 to -283.6	Yes	****	<0.0001	A-G
												DMSO vs. cd74a	-682.4	-923.2 to -441.6	Yes	****	<0.0001	A-H
												DMSO vs. cd74b	-709.6	-931.1 to -488.2	Yes	****	<0.0001	A-I
												MTZ vs. MTZ + 4IPP	13.72	-189.5 to 216.9	No	ns	>0.9999	B-C
												MTZ vs. MTZ + ISO-1	31.15	-192.7 to 255.0	No	ns	>0.9999	B-D
												MTZ vs. MTZ + Anti CD74	-17.4	-233.0 to 198.2	No	ns	>0.9999	B-E
												MTZ vs. tyr	-7.291	-237.9 to 223.3	No	ns	>0.9999	B-F
												MTZ vs. mif	55.76	-174.8 to 286.3	No	ns	0.9978	B-G
												MTZ vs. cd74a	-114.9	-357.9 to 128.2	No	ns	0.8635	B-H
												MTZ vs. cd74b	-142.1	-366.0 to 81.81	No	ns	0.5532	B-I
												MTZ + 4IPP vs. MTZ + ISO-1	17.43	-210.7 to 245.5	No	ns	>0.9999	C-D
												MTZ + 4IPP vs. MTZ + Anti CD74	-31.12	-251.1 to 188.8	No	ns	>0.9999	C-E
												MTZ + 4IPP vs. tyr	-21.01	-255.7 to 213.7	No	ns	>0.9999	C-F
												MTZ + 4IPP vs. mif	42.04	-192.6 to 276.7	No	ns	0.9998	C-G
												MTZ + 4IPP vs. cd74a	-128.6	-375.5 to 118.4	No	ns	0.7866	C-H
												MTZ + 4IPP vs. cd74b	-155.8	-383.9 to 72.31	No	ns	0.449	C-I
												MTZ + ISO-1 vs. MTZ + Anti CD74	-48.55	-287.8 to 190.6	No	ns	0.9994	D-E
												MTZ + ISO-1 vs. tyr	-38.44	-291.2 to 214.4	No	ns	>0.9999	D-F
												MTZ + ISO-1 vs. mif	24.61	-228.2 to 277.4	No	ns	>0.9999	D-G
												MTZ + ISO-1 vs. cd74a	-146	-410.2 to 118.2	No	ns	0.7266	D-H
												MTZ + ISO-1 vs. cd74b	-173.2	-419.9 to 73.49	No	ns	0.4094	D-I
												MTZ + Anti CD74 vs. tyr	10.11	-235.4 to 255.6	No	ns	>0.9999	E-F
												MTZ + Anti CD74 vs. mif	73.16	-172.3 to 318.6	No	ns	0.9908	E-G
												MTZ + Anti CD74 vs. cd74a	-97.45	-354.7 to 159.8	No	ns	0.9585	E-H
												MTZ + Anti CD74 vs. cd74b	-124.7	-363.9 to 114.5	No	ns	0.7855	E-I
												tyr vs. mif	63.05	-195.7 to 321.8	No	ns	0.9977	F-G
												tyr vs. cd74a	-107.6	-377.5 to 162.4	No	ns	0.9445	F-H
												tyr vs. cd74b	-134.8	-387.6 to 118.0	No	ns	0.7638	F-I
												mif vs. cd74a	-170.6	-440.5 to 99.32	No	ns	0.5587	G-H
												mif vs. cd74b	-197.8	-450.6 to 54.97	No	ns	0.2617	G-I
												cd74a vs. cd74b	-27.22	-291.5 to 237.0	No	ns	>0.9999	H-I
												Test details	Mean 1	Mean 2	Mean Diff.	SE of diff.	n1	n2	q	DF
												DMSO vs. MTZ	0	567.6	-567.6	62.45	36	34	12.85	218
												DMSO vs. MTZ + 4IPP	0	553.8	-553.8	63.99	36	31	12.24	218
												DMSO vs. MTZ + ISO-1	0	536.4	-536.4	70.67	36	22	10.73	218
												DMSO vs. MTZ + Anti CD74	0	585	-585	67.99	36	25	12.17	218
												DMSO vs. tyr	0	574.9	-574.9	72.83	36	20	11.16	218
												DMSO vs. mif	0	511.8	-511.8	72.83	36	20	9.938	218
												DMSO vs. cd74a	0	682.4	-682.4	76.85	36	17	12.56	218
												DMSO vs. cd74b	0	709.6	-709.6	70.67	36	22	14.2	218
												MTZ vs. MTZ + 4IPP	567.6	553.8	13.72	64.85	34	31	0.2992	218
												MTZ vs. MTZ + ISO-1	567.6	536.4	31.15	71.46	34	22	0.6165	218
												MTZ vs. MTZ + Anti CD74	567.6	585	-17.4	68.8	34	25	0.3577	218
												MTZ vs. tyr	567.6	574.9	-7.291	73.59	34	20	0.1401	218
												MTZ vs. mif	567.6	511.8	55.76	73.59	34	20	1.071	218
												MTZ vs. cd74a	567.6	682.4	-114.9	77.57	34	17	2.094	218
												MTZ vs. cd74b	567.6	709.6	-142.1	71.46	34	22	2.812	218
												MTZ + 4IPP vs. MTZ + ISO-1	553.8	536.4	17.43	72.8	31	22	0.3386	218
												MTZ + 4IPP vs. MTZ + Anti CD74	553.8	585	-31.12	70.2	31	25	0.6269	218
												MTZ + 4IPP vs. tyr	553.8	574.9	-21.01	74.9	31	20	0.3967	218
												MTZ + 4IPP vs. mif	553.8	511.8	42.04	74.9	31	20	0.7937	218
												MTZ + 4IPP vs. cd74a	553.8	682.4	-128.6	78.82	31	17	2.307	218
												MTZ + 4IPP vs. cd74b	553.8	709.6	-155.8	72.8	31	22	3.026	218
												MTZ + ISO-1 vs. MTZ + Anti CD74	536.4	585	-48.55	76.34	22	25	0.8994	218
												MTZ + ISO-1 vs. tyr	536.4	574.9	-38.44	80.69	22	20	0.6738	218
												MTZ + ISO-1 vs. mif	536.4	511.8	24.61	80.69	22	20	0.4313	218
												MTZ + ISO-1 vs. cd74a	536.4	682.4	-146	84.33	22	17	2.448	218
												MTZ + ISO-1 vs. cd74b	536.4	709.6	-173.2	78.74	22	22	3.111	218
												MTZ + Anti CD74 vs. tyr	585	574.9	10.11	78.35	25	20	0.1825	218
												MTZ + Anti CD74 vs. mif	585	511.8	73.16	78.35	25	20	1.321	218
												MTZ + Anti CD74 vs. cd74a	585	682.4	-97.45	82.1	25	17	1.679	218
												MTZ + Anti CD74 vs. cd74b	585	709.6	-124.7	76.34	25	22	2.31	218
												tyr vs. mif	574.9	511.8	63.05	82.58	20	20	1.08	218
												tyr vs. cd74a	574.9	682.4	-107.6	86.15	20	17	1.766	218
												tyr vs. cd74b	574.9	709.6	-134.8	80.69	20	22	2.362	218
												mif vs. cd74a	511.8	682.4	-170.6	86.15	20	17	2.801	218
												mif vs. cd74b	511.8	709.6	-197.8	80.69	20	22	3.468	218
												cd74a vs. cd74b	682.4	709.6	-27.22	84.33	17	22	0.4565	218

## Sheet: SFig 4E
10dpf Mtz No inj	5dpf Mtz No inj	10dpf MTZ mif F0 Crispr	5dpf MTZ mif F0 Crispr	10 dpf Dmso No inj	5dpf dmso No inj	10dpf Dmso mif F0 Crispr	5dpf Dmso mif F0 Crispr			Descriptive statistics
32	30	18	19	28	46	29	36				10dpf Mtz No inj	5dpf Mtz No inj	10dpf Mtz mif F0 Crispr	5dpf MTZ mif F0 Crispr	10 dpf Dmso No inj	5dpf Dmso No inj	10dpf Dmso mif F0 Crispr	5dpf Dmso mif F0 Crispr
21	27	12	16	18	39	25	35			Number of values	36	56	36	54	42	66	32	44
23	35	28	13	25	30	23	38
19	19	28	16	33	32	28	46			Minimum	17	12	12	13	18	23	16	18
18	33	20	14	22	31	23	29			Maximum	38	37	33	30	45	51	43	46
21	36	21	18	34	32	21	43			Range	21	25	21	17	27	28	27	28
17	25	30	25	45	28	29	37
25	32	19	22	28	30	16	32			Mean	25.47	25.79	23.78	20.31	29.71	35.8	28.44	34.18
28	21	29	19	35	28	30	35			Std. Deviation	5.588	5.917	4.758	4.268	5.274	6.889	6.525	6.252
21	15	27	24	28	33	29	37			Std. Error of Mean	0.9314	0.7907	0.7929	0.5809	0.8139	0.8479	1.153	0.9425
34	28	24	20	30	27	26	37
27	23	33	19	27	31	41	39
20	16	29	22	32	40	27	38
23	23	19	26	32	35	26	38
32	16	29	22	27	37	30	36			One-way ANOVA
38	12	30	22	26	33	32	27			Table Analyzed	number of cells per area
26	19	25	14	29	29	16	32			Data sets analyzed	A-H
32	33	26	14	34	31	25	32
27	25	27	27	30	46	21	24			ANOVA summary
27	25	26	19	33	29	26	18			F	43.22
25	28	28	24	33	37	23	38			P value	<0.0001
30	23	30	16	26	47	40	41			P value summary	****
25	29	20	15	29	33	23	25			Significant diff. among means (P < 0.05)?	Yes
32	29	20	16	26	41	43	37			R squared	0.458
38	31	19	21	23	40	38	20
18	30	15	27	34	24	32	38			Brown-Forsythe test
27	27	22	19	28	27	32	44			F (DFn, DFd)	2.121 (7, 358)
24	22	24	26	27	39	27	35			P value	0.0408
19	29	26	14	35	37	30	28			P value summary	*
29	28	24	23	28	42	37	32			Are SDs significantly different (P < 0.05)?	Yes
24	27	20	18	39	47	29	22
18	37	22	17	37	39	33	36			Bartlett's test
29	32	24	17	23	44		27			Bartlett's statistic (corrected)	17.07
24	13	21	26	39	45		37			P value	0.0169
19	21	20	16	30	27		34			P value summary	*
25	25	21	26	22	47		39			Are SDs significantly different (P < 0.05)?	Yes
	22		25	32	37		44
	28		17	32	51		29			ANOVA table	SS	DF	MS	F (DFn, DFd)	P value
	16		21	33	28		32			Treatment (between columns)	10143	7	1449	F (7, 358) = 43.22	P<0.0001
	28		26	25	46		39			Residual (within columns)	12002	358	33.52
	25		19	25	29		34			Total	22144	365
	29		24	26	34		32
	18		22		40		36			Data summary
	32		18		35		36			Number of treatments (columns)	8
	36		23		35					Number of values (total)	366
	29		18		44
	29		30		23
	21		19		39					Multiple comparisons
	22		29		42					Number of families	1
	25		21		29					Number of comparisons per family	28
	28		16		43					Alpha	0.05
	23		21		40
	34		18		23					Tukey's multiple comparisons test	Mean Diff.	95.00% CI of diff.	Below threshold?	Summary	Adjusted P Value
	26		18		33					10dpf mtz no inj vs. 5dpf mtz no inj	-0.3135	-4.085 to 3.458	No	ns	>0.9999	A-B
	24				46					10dpf mtz no inj vs. 10dpf mtz mif crispr	1.694	-2.467 to 5.855	No	ns	0.9189	A-C
	25				26					10dpf mtz no inj vs. 5dpf mif crispr mtz	5.157	1.359 to 8.956	Yes	**	0.0011	A-D
					42					10dpf mtz no inj vs. 10 dpf dmso no inj	-4.242	-8.252 to -0.2325	Yes	*	0.0296	A-E
					31					10dpf mtz no inj vs. 5dpf no inj dmso	-10.33	-13.99 to -6.673	Yes	****	<0.0001	A-F
					30					10dpf mtz no inj vs. 10dpf dmso mif crispr	-2.965	-7.254 to 1.324	No	ns	0.4118	A-G
					42					10dpf mtz no inj vs. 5dpf dmso mif crispr	-8.71	-12.68 to -4.742	Yes	****	<0.0001	A-H
					42					5dpf mtz no inj vs. 10dpf mtz mif crispr	2.008	-1.763 to 5.779	No	ns	0.7359	B-C
					31					5dpf mtz no inj vs. 5dpf mif crispr mtz	5.471	2.104 to 8.838	Yes	****	<0.0001	B-D
					36					5dpf mtz no inj vs. 10 dpf dmso no inj	-3.929	-7.532 to -0.3251	Yes	*	0.0217	B-E
					35					5dpf mtz no inj vs. 5dpf no inj dmso	-10.02	-13.22 to -6.810	Yes	****	<0.0001	B-F
					33					5dpf mtz no inj vs. 10dpf dmso mif crispr	-2.652	-6.564 to 1.260	No	ns	0.4386	B-G
					35					5dpf mtz no inj vs. 5dpf dmso mif crispr	-8.396	-11.95 to -4.840	Yes	****	<0.0001	B-H
										10dpf mtz mif crispr vs. 5dpf mif crispr mtz	3.463	-0.3355 to 7.261	No	ns	0.1034	C-D
										10dpf mtz mif crispr vs. 10 dpf dmso no inj	-5.937	-9.946 to -1.927	Yes	***	0.0002	C-E
										10dpf mtz mif crispr vs. 5dpf no inj dmso	-12.03	-15.68 to -8.368	Yes	****	<0.0001	C-F
										10dpf mtz mif crispr vs. 10dpf dmso mif crispr	-4.66	-8.949 to -0.3707	Yes	*	0.0225	C-G
										10dpf mtz mif crispr vs. 5dpf dmso mif crispr	-10.4	-14.37 to -6.437	Yes	****	<0.0001	C-H
										5dpf mif crispr mtz vs. 10 dpf dmso no inj	-9.399	-13.03 to -5.767	Yes	****	<0.0001	D-E
										5dpf mif crispr mtz vs. 5dpf no inj dmso	-15.49	-18.73 to -12.25	Yes	****	<0.0001	D-F
										5dpf mif crispr mtz vs. 10dpf dmso mif crispr	-8.123	-12.06 to -4.184	Yes	****	<0.0001	D-G
										5dpf mif crispr mtz vs. 5dpf dmso mif crispr	-13.87	-17.45 to -10.28	Yes	****	<0.0001	D-H
										10 dpf dmso no inj vs. 5dpf no inj dmso	-6.089	-9.573 to -2.604	Yes	****	<0.0001	E-F
										10 dpf dmso no inj vs. 10dpf dmso mif crispr	1.277	-2.866 to 5.419	No	ns	0.9819	E-G
										10 dpf dmso no inj vs. 5dpf dmso mif crispr	-4.468	-8.276 to -0.6593	Yes	**	0.0093	E-H
										5dpf no inj dmso vs. 10dpf dmso mif crispr	7.366	3.563 to 11.17	Yes	****	<0.0001	F-G
										5dpf no inj dmso vs. 5dpf dmso mif crispr	1.621	-1.815 to 5.057	No	ns	0.8387	F-H
										10dpf dmso mif crispr vs. 5dpf dmso mif crispr	-5.744	-9.846 to -1.643	Yes	***	0.0007	G-H
										Test details	Mean 1	Mean 2	Mean Diff.	SE of diff.	n1	n2	q	DF
										10dpf mtz no inj vs. 5dpf mtz no inj	25.47	25.79	-0.3135	1.237	36	56	0.3584	358
										10dpf mtz no inj vs. 10dpf mtz mif crispr	25.47	23.78	1.694	1.365	36	36	1.756	358
										10dpf mtz no inj vs. 5dpf mif crispr mtz	25.47	20.31	5.157	1.246	36	54	5.855	358
										10dpf mtz no inj vs. 10 dpf dmso no inj	25.47	29.71	-4.242	1.315	36	42	4.562	358
										10dpf mtz no inj vs. 5dpf no inj dmso	25.47	35.8	-10.33	1.2	36	66	12.18	358
										10dpf mtz no inj vs. 10dpf dmso mif crispr	25.47	28.44	-2.965	1.407	36	32	2.981	358
										10dpf mtz no inj vs. 5dpf dmso mif crispr	25.47	34.18	-8.71	1.301	36	44	9.466	358
										5dpf mtz no inj vs. 10dpf mtz mif crispr	25.79	23.78	2.008	1.237	56	36	2.296	358
										5dpf mtz no inj vs. 5dpf mif crispr mtz	25.79	20.31	5.471	1.104	56	54	7.006	358
										5dpf mtz no inj vs. 10 dpf dmso no inj	25.79	29.71	-3.929	1.182	56	42	4.701	358
										5dpf mtz no inj vs. 5dpf no inj dmso	25.79	35.8	-10.02	1.052	56	66	13.47	358
										5dpf mtz no inj vs. 10dpf dmso mif crispr	25.79	28.44	-2.652	1.283	56	32	2.923	358
										5dpf mtz no inj vs. 5dpf dmso mif crispr	25.79	34.18	-8.396	1.166	56	44	10.18	358
										10dpf mtz mif crispr vs. 5dpf mif crispr mtz	23.78	20.31	3.463	1.246	36	54	3.931	358
										10dpf mtz mif crispr vs. 10 dpf dmso no inj	23.78	29.71	-5.937	1.315	36	42	6.384	358
										10dpf mtz mif crispr vs. 5dpf no inj dmso	23.78	35.8	-12.03	1.2	36	66	14.18	358
										10dpf mtz mif crispr vs. 10dpf dmso mif crispr	23.78	28.44	-4.66	1.407	36	32	4.685	358
										10dpf mtz mif crispr vs. 5dpf dmso mif crispr	23.78	34.18	-10.4	1.301	36	44	11.31	358
										5dpf mif crispr mtz vs. 10 dpf dmso no inj	20.31	29.71	-9.399	1.191	54	42	11.16	358
										5dpf mif crispr mtz vs. 5dpf no inj dmso	20.31	35.8	-15.49	1.062	54	66	20.62	358
										5dpf mif crispr mtz vs. 10dpf dmso mif crispr	20.31	28.44	-8.123	1.292	54	32	8.893	358
										5dpf mif crispr mtz vs. 5dpf dmso mif crispr	20.31	34.18	-13.87	1.176	54	44	16.68	358
										10 dpf dmso no inj vs. 5dpf no inj dmso	29.71	35.8	-6.089	1.143	42	66	7.534	358
										10 dpf dmso no inj vs. 10dpf dmso mif crispr	29.71	28.44	1.277	1.359	42	32	1.329	358
										10 dpf dmso no inj vs. 5dpf dmso mif crispr	29.71	34.18	-4.468	1.249	42	44	5.058	358
										5dpf no inj dmso vs. 10dpf dmso mif crispr	35.8	28.44	7.366	1.247	66	32	8.352	358
										5dpf no inj dmso vs. 5dpf dmso mif crispr	35.8	34.18	1.621	1.127	66	44	2.035	358
										10dpf dmso mif crispr vs. 5dpf dmso mif crispr	28.44	34.18	-5.744	1.345	32	44	6.039	358

[truncated: 13 more sheets: SFig 4F, SFig 5E, SFig 5F, SFig 6B, SFig 6D, SFig 10B, SFig 10D, SFig 10F, SFig 11A, SFig11B, SFig 11C, SFig 11G, SFig 11H]
